# Supplementary material for: 4-Methyl­anilinium 3,5-dinitro­benzoate
Source: Acta Crystallogr Sect E Struct Rep Online. 2010 Jun 5;66(Pt 7):o1574. doi: 10.1107/S1600536810018441 (PMC3006930; doi:10.1107/S1600536810018441)
Supplement: Supplementary file 1 [file e-66-o1574-sup1.cif]

##############################################################################
###                                                                        ###
###        Electronic paper (Acta Crystallographica Section E)             ###
###                                                                        ###
##############################################################################
#                                                                            #
# This CIF contains the data in a paper accepted for publication in Acta     #
# Crystallographica Section E. It conforms to the requirements of Notes      #
# for Authors for Section E, and has been peer reviewed under the auspices   #
# of the IUCr Commission on Journals.                                        #
#                                                                            #
# Full details of the Crystallographic Information File format               #
# are given in the paper "The Crystallographic Information File (CIF):       #
# a New Standard Archive File for Crystallography" by S. R. Hall, F. H.      #
# Allen and I. D. Brown [Acta Cryst. (1991), A47, 655-685].                  #
#                                                                            #
# The current version of the core CIF dictionary is obtainable from          #
# ftp://ftp.iucr.org/pub/cif_core.dic. The current version number is 2.4.    #
#                                                                            #
# Software is freely available for graphical display of the structure(s) in  #
# this CIF.  For information consult the CIF home page http://www.iucr.org/  #
# cif/home.html                                                              #
#                                                                            #
# This file may be used for bona fide research purposes within the           #
# scientific community so long as proper attribution is given to the journal # 
# article from which it was obtained.                                        #
#                                                                            #
##############################################################################
                                             
data_I
_audit_creation_method     SHELXL-97
_chemical_name_systematic
;
4-methylanilinium 3,5-dinitrobenzoate
;
_chemical_name_common     ?
_chemical_formula_moiety     'C7 H10 N + , C7 H3 N2 O6 -'
_chemical_formula_sum     'C14 H13 N3 O6'
_chemical_formula_iupac     'C7 H10 N + , C7 H3 N2 O6 -'
_chemical_formula_weight     319.27
_chemical_melting_point     ?
_symmetry_cell_setting     orthorhombic
_symmetry_space_group_name_H-M     'P b c a'
_symmetry_space_group_name_Hall     '-P 2ac 2ab'
loop_
    _symmetry_equiv_pos_as_xyz
    'x, y, z'
    '-x+1/2, -y, z+1/2'
    '-x, y+1/2, -z+1/2'
    'x+1/2, -y+1/2, -z'
    '-x, -y, -z'
    'x-1/2, y, -z-1/2'
    'x, -y-1/2, z-1/2'
    '-x-1/2, y-1/2, z'
_cell_length_a     19.790(4)
_cell_length_b     7.2380(14)
_cell_length_c     20.473(4)
_cell_angle_alpha     90.00
_cell_angle_beta     90.00
_cell_angle_gamma     90.00
_cell_volume     2932.5(10)
_cell_formula_units_Z     8
_cell_measurement_reflns_used     11511
_cell_measurement_theta_min     2.995
_cell_measurement_theta_max     27.480
_cell_measurement_temperature     293(2)
_exptl_crystal_description     'Prism'
_exptl_crystal_colour     'Colorless'
_exptl_crystal_size_max     0.2
_exptl_crystal_size_mid     0.2
_exptl_crystal_size_min     0.2
_exptl_crystal_density_diffrn     1.446
_exptl_crystal_density_meas     ?
_exptl_crystal_density_method     'not measured'
_exptl_crystal_F_000     1328
_exptl_absorpt_coefficient_mu     0.115
_exptl_absorpt_correction_type     'multi-scan'
_exptl_absorpt_process_details     '(CrystalClear; Rigaku, 2005)'
_exptl_absorpt_correction_T_min     0.978
_exptl_absorpt_correction_T_max     0.978
_exptl_special_details
;
;
_diffrn_ambient_temperature     293(2)
_diffrn_radiation_type     MoK\a
_diffrn_radiation_wavelength     0.71073
_diffrn_radiation_source     'fine-focus sealed tube'
_diffrn_radiation_monochromator     graphite
_diffrn_measurement_device_type     'Rigaku Mercury2'
_diffrn_measurement_method     'CCD_Profile_fitting'
_diffrn_detector_area_resol_mean     13.6612
_diffrn_reflns_number     28284
_diffrn_reflns_av_R_equivalents     0.0776
_diffrn_reflns_av_sigmaI/netI     0.0418
_diffrn_reflns_theta_min     3.16
_diffrn_reflns_theta_max     27.48
_diffrn_reflns_theta_full     27.48
_diffrn_measured_fraction_theta_max     0.999
_diffrn_measured_fraction_theta_full     0.999
_diffrn_reflns_limit_h_min     -25
_diffrn_reflns_limit_h_max     25
_diffrn_reflns_limit_k_min     -9
_diffrn_reflns_limit_k_max     9
_diffrn_reflns_limit_l_min     -26
_diffrn_reflns_limit_l_max     26
_diffrn_standards_number     0
_diffrn_standards_interval_count     0
_diffrn_standards_interval_time     0
_diffrn_standards_decay_%     ?
_refine_special_details
;
Refinement of <i>F</i>^2^ against ALL reflections. The weighted <i>R</i>-factor
wR and goodness of fit <i>S</i> are based on <i>F</i>^2^, conventional
<i>R</i>-factors <i>R</i> are based on <i>F</i>, with <i>F</i> set to zero for
negative <i>F</i>^2^. The threshold expression of <i>F</i>^2^ >
\s(<i>F</i>^2^) is used only for calculating <i>R</i>-factors(gt) etc. and is
not relevant to the choice of reflections for refinement. <i>R</i>-factors
based on <i>F</i>^2^ are statistically about twice as large as those based on
<i>F</i>, and <i>R</i>- factors based on ALL data will be even larger.
;
_reflns_number_total     3360
_reflns_number_gt     2368
_reflns_threshold_expression     'I > 2.0 \s(I)'
_refine_ls_structure_factor_coef     Fsqd
_refine_ls_matrix_type     full
_refine_ls_R_factor_all     0.0821
_refine_ls_R_factor_gt     0.0537
_refine_ls_wR_factor_gt     0.1397
_refine_ls_wR_factor_ref     0.1587
_refine_ls_goodness_of_fit_ref     0.959
_refine_ls_restrained_S_all     0.959
_refine_ls_number_reflns     3360
_refine_ls_number_parameters     230
_refine_ls_number_restraints     0
_refine_ls_hydrogen_treatment     constr
_refine_ls_weighting_scheme     calc
_refine_ls_weighting_details
         'calc w=1/[\s^2^(Fo^2^)+(0.0824P)^2^+0.9690P] where P=(Fo^2^+2Fc^2^)/3'
_atom_sites_solution_hydrogens     geom
_atom_sites_solution_primary     direct
_atom_sites_solution_secondary     difmap
_refine_ls_shift/su_max     0.026
_refine_ls_shift/su_mean     0.001
_refine_diff_density_max     0.207
_refine_diff_density_min     -0.224
_refine_ls_extinction_method     SHELXL
_refine_ls_extinction_coef     0.0065(11)
_refine_ls_extinction_expression
                                  'Fc^*^=kFc[1+0.001xFc^2^\l^3^/sin(2\q)]^-1/4^'
loop_
    _atom_type_symbol
    _atom_type_description
    _atom_type_scat_dispersion_real
    _atom_type_scat_dispersion_imag
    _atom_type_scat_source
    'C' 'C' 0.0033 0.0016
                         'International Tables Vol C Tables 4.2.6.8 and 6.1.1.4'
    'H' 'H' 0.0000 0.0000
                         'International Tables Vol C Tables 4.2.6.8 and 6.1.1.4'
    'N' 'N' 0.0061 0.0033
                         'International Tables Vol C Tables 4.2.6.8 and 6.1.1.4'
    'O' 'O' 0.0106 0.0060
                         'International Tables Vol C Tables 4.2.6.8 and 6.1.1.4'
_computing_data_collection     'CrystalClear (Rigaku, 2005)'
_computing_cell_refinement     'CrystalClear (Rigaku, 2005)'
_computing_data_reduction     'CrystalClear (Rigaku, 2005)'
_computing_structure_solution     'SHELXS97 (Sheldrick, 2008)'
_computing_structure_refinement     'SHELXL97 (Sheldrick, 2008)'
_computing_molecular_graphics     'SHELXTL (Sheldrick, 2008)'
_computing_publication_material     'PRPKAPPA (Ferguson, 1999)'
loop_
    _atom_site_type_symbol
    _atom_site_label
    _atom_site_fract_x
    _atom_site_fract_y
    _atom_site_fract_z
    _atom_site_U_iso_or_equiv
    _atom_site_adp_type
    _atom_site_calc_flag
    _atom_site_refinement_flags
    _atom_site_occupancy
    _atom_site_disorder_assembly
    _atom_site_disorder_group
    C C13 0.05834(9) 0.8208(3) 0.03041(9) 0.0389(4) Uani d . 1 . .
    H H13 0.0302 0.7235 0.0424 0.047 Uiso calc R 1 . .
    O O2 0.01845(8) 1.1416(2) 0.15941(8) 0.0607(5) Uani d . 1 . .
    C C8 0.06408(9) 0.9758(2) 0.06998(9) 0.0355(4) Uani d . 1 . .
    O O1 0.00415(8) 0.8407(2) 0.15781(7) 0.0572(4) Uani d . 1 . .
    C C9 0.10590(10) 1.1195(3) 0.05077(9) 0.0424(5) Uani d . 1 . .
    H H9 0.1096 1.2252 0.0763 0.051 Uiso calc R 1 . .
    C C12 0.09496(10) 0.8128(3) -0.02711(9) 0.0418(5) Uani d . 1 A .
    C C14 0.02558(9) 0.9872(3) 0.13409(9) 0.0397(4) Uani d . 1 . .
    O O4 0.12095(11) 0.6430(3) -0.11917(9) 0.0845(6) Uani d . 1 A .
    N N2 0.08814(12) 0.6506(3) -0.07003(10) 0.0655(6) Uani d . 1 . .
    C C11 0.13792(10) 0.9514(3) -0.04684(9) 0.0433(5) Uani d . 1 . .
    H H11 0.1629 0.9426 -0.0852 0.052 Uiso calc R 1 A .
    N N3 0.18743(11) 1.2557(3) -0.02654(9) 0.0660(6) Uani d . 1 . .
    C C10 0.14210(10) 1.1040(3) -0.00676(9) 0.0441(5) Uani d . 1 A .
    O O5 0.21377(11) 1.2487(3) -0.07970(9) 0.0895(7) Uani d . 1 A .
    N N1 0.03402(8) 0.4988(2) 0.21019(8) 0.0423(4) Uani d . 1 . .
    H H1A 0.0216 0.3954 0.1899 0.051 Uiso calc R 1 . .
    H H1B 0.0188 0.5959 0.1880 0.051 Uiso calc R 1 . .
    H H1C 0.0168 0.5001 0.2503 0.051 Uiso calc R 1 . .
    C C5 0.14494(11) 0.5352(3) 0.15756(10) 0.0464(5) Uani d . 1 . .
    H H5 0.1232 0.5520 0.1177 0.056 Uiso calc R 1 . .
    C C4 0.10811(10) 0.5068(2) 0.21395(9) 0.0378(4) Uani d . 1 . .
    C C1 0.24824(11) 0.5139(3) 0.22000(10) 0.0443(5) Uani d . 1 . .
    C C3 0.13975(11) 0.4821(3) 0.27266(10) 0.0504(5) Uani d . 1 . .
    H H3 0.1146 0.4624 0.3104 0.061 Uiso calc R 1 . .
    C C6 0.21460(11) 0.5381(3) 0.16134(10) 0.0501(5) Uani d . 1 . .
    H H6 0.2396 0.5568 0.1234 0.060 Uiso calc R 1 . .
    C C2 0.20983(11) 0.4868(3) 0.27537(10) 0.0527(6) Uani d . 1 . .
    H H2 0.2313 0.4713 0.3154 0.063 Uiso calc R 1 . .
    C C7 0.32394(11) 0.5136(3) 0.22312(13) 0.0601(6) Uani d . 1 . .
    H H7A 0.3382 0.5282 0.2676 0.072 Uiso calc R 1 . .
    H H7B 0.3413 0.6137 0.1974 0.072 Uiso calc R 1 . .
    H H7C 0.3408 0.3986 0.2064 0.072 Uiso calc R 1 . .
    O O6 0.1864(11) 1.4010(15) 0.0066(7) 0.079(3) Uani d P 0.59(5) A 1
    O O3 0.0382(13) 0.549(3) -0.0614(5) 0.086(4) Uani d P 0.59(5) A 1
    O O6' 0.2092(15) 1.351(5) 0.0179(11) 0.090(7) Uani d P 0.41(5) A 2
    O O3' 0.0653(14) 0.5080(19) -0.0405(18) 0.086(6) Uani d P 0.41(5) A 2
loop_
    _atom_site_aniso_label
    _atom_site_aniso_U_11
    _atom_site_aniso_U_22
    _atom_site_aniso_U_33
    _atom_site_aniso_U_12
    _atom_site_aniso_U_13
    _atom_site_aniso_U_23
    C13 0.0403(10) 0.0373(10) 0.0390(10) 0.0003(8) 0.0010(8) 0.0025(8)
    O2 0.0577(10) 0.0609(10) 0.0635(10) -0.0064(7) 0.0159(7) -0.0254(8)
    C8 0.0338(9) 0.0401(10) 0.0327(9) 0.0041(7) -0.0020(7) 0.0007(8)
    O1 0.0631(9) 0.0534(9) 0.0552(9) 0.0088(7) 0.0223(7) 0.0144(7)
    C9 0.0473(11) 0.0409(10) 0.0389(10) -0.0035(8) 0.0004(8) -0.0036(8)
    C12 0.0492(11) 0.0382(10) 0.0380(10) 0.0028(8) 0.0002(8) -0.0046(8)
    C14 0.0317(9) 0.0499(12) 0.0374(10) 0.0033(8) 0.0000(7) -0.0025(9)
    O4 0.1219(17) 0.0742(12) 0.0575(11) -0.0063(11) 0.0326(11) -0.0238(9)
    N2 0.0895(16) 0.0515(12) 0.0554(12) -0.0094(11) 0.0180(11) -0.0127(10)
    C11 0.0471(11) 0.0500(11) 0.0327(9) 0.0016(9) 0.0043(8) 0.0012(8)
    N3 0.0785(14) 0.0701(14) 0.0492(11) -0.0299(11) 0.0148(10) -0.0049(10)
    C10 0.0443(11) 0.0499(12) 0.0382(10) -0.0098(9) 0.0005(8) 0.0027(8)
    O5 0.1144(16) 0.0894(14) 0.0647(11) -0.0438(12) 0.0420(11) -0.0088(10)
    N1 0.0482(10) 0.0403(9) 0.0384(9) -0.0019(7) 0.0036(7) -0.0038(7)
    C5 0.0577(13) 0.0461(11) 0.0356(10) 0.0011(9) 0.0045(9) 0.0038(8)
    C4 0.0462(11) 0.0303(9) 0.0370(10) -0.0013(7) 0.0048(8) -0.0041(7)
    C1 0.0465(11) 0.0357(10) 0.0506(11) -0.0015(8) 0.0078(9) -0.0041(8)
    C3 0.0491(12) 0.0672(14) 0.0350(10) -0.0064(10) 0.0089(9) -0.0023(9)
    C6 0.0572(13) 0.0497(12) 0.0434(11) -0.0016(9) 0.0184(10) 0.0024(9)
    C2 0.0507(12) 0.0687(15) 0.0387(11) -0.0048(10) 0.0010(9) 0.0003(10)
    C7 0.0497(13) 0.0572(14) 0.0735(16) -0.0016(10) 0.0103(11) -0.0026(12)
    O6 0.116(7) 0.063(4) 0.058(4) -0.037(4) 0.013(4) -0.006(2)
    O3 0.136(9) 0.064(5) 0.058(3) -0.053(5) 0.016(4) -0.014(3)
    O6' 0.105(10) 0.107(13) 0.058(6) -0.068(9) 0.016(6) -0.023(7)
    O3' 0.113(9) 0.055(4) 0.090(12) -0.017(5) 0.034(7) -0.022(5)
_geom_special_details
;
All esds (except the esd in the dihedral angle between two l.s. planes) are
estimated using the full covariance matrix. The cell esds are taken into
account individually in the estimation of esds in distances, angles and
torsion angles; correlations between esds in cell parameters are only used
when they are defined by crystal symmetry. An approximate (isotropic)
treatment of cell esds is used for estimating esds involving l.s. planes.
;
loop_
    _geom_bond_atom_site_label_1
    _geom_bond_atom_site_label_2
    _geom_bond_site_symmetry_2
    _geom_bond_distance
    _geom_bond_publ_flag
    C13 C12 . 1.384(3) ?
    C13 C8 . 1.389(3) ?
    C13 H13 . 0.9300 ?
    O2 C14 . 1.240(2) ?
    C8 C9 . 1.386(3) ?
    C8 C14 . 1.520(3) ?
    O1 C14 . 1.241(2) ?
    C9 C10 . 1.383(3) ?
    C9 H9 . 0.9300 ?
    C12 C11 . 1.376(3) ?
    C12 N2 . 1.473(3) ?
    O4 N2 . 1.199(2) ?
    N2 O3 . 1.242(12) ?
    N2 O3' . 1.279(19) ?
    C11 C10 . 1.378(3) ?
    C11 H11 . 0.9300 ?
    N3 O5 . 1.208(2) ?
    N3 O6' . 1.218(16) ?
    N3 O6 . 1.252(12) ?
    N3 C10 . 1.475(3) ?
    N1 C4 . 1.469(3) ?
    N1 H1A . 0.8900 ?
    N1 H1B . 0.8900 ?
    N1 H1C . 0.8900 ?
    C5 C4 . 1.381(3) ?
    C5 C6 . 1.381(3) ?
    C5 H5 . 0.9300 ?
    C4 C3 . 1.367(3) ?
    C1 C2 . 1.379(3) ?
    C1 C6 . 1.384(3) ?
    C1 C7 . 1.499(3) ?
    C3 C2 . 1.388(3) ?
    C3 H3 . 0.9300 ?
    C6 H6 . 0.9300 ?
    C2 H2 . 0.9300 ?
    C7 H7A . 0.9600 ?
    C7 H7B . 0.9600 ?
    C7 H7C . 0.9600 ?
loop_
    _geom_angle_atom_site_label_1
    _geom_angle_atom_site_label_2
    _geom_angle_atom_site_label_3
    _geom_angle_site_symmetry_1
    _geom_angle_site_symmetry_3
    _geom_angle
    _geom_angle_publ_flag
    C12 C13 C8 . . 119.15(17) ?
    C12 C13 H13 . . 120.4 ?
    C8 C13 H13 . . 120.4 ?
    C9 C8 C13 . . 119.31(17) ?
    C9 C8 C14 . . 120.25(16) ?
    C13 C8 C14 . . 120.43(16) ?
    C10 C9 C8 . . 119.36(18) ?
    C10 C9 H9 . . 120.3 ?
    C8 C9 H9 . . 120.3 ?
    C11 C12 C13 . . 122.91(18) ?
    C11 C12 N2 . . 117.56(18) ?
    C13 C12 N2 . . 119.53(18) ?
    O2 C14 O1 . . 124.57(18) ?
    O2 C14 C8 . . 117.84(17) ?
    O1 C14 C8 . . 117.58(17) ?
    O4 N2 O3 . . 121.6(4) ?
    O4 N2 O3' . . 123.5(6) ?
    O3 N2 O3' . . 34.5(6) ?
    O4 N2 C12 . . 119.18(19) ?
    O3 N2 C12 . . 117.2(6) ?
    O3' N2 C12 . . 113.2(12) ?
    C12 C11 C10 . . 116.52(18) ?
    C12 C11 H11 . . 121.7 ?
    C10 C11 H11 . . 121.7 ?
    O5 N3 O6' . . 122.9(8) ?
    O5 N3 O6 . . 122.1(6) ?
    O6' N3 O6 . . 29.2(15) ?
    O5 N3 C10 . . 118.59(19) ?
    O6' N3 C10 . . 115.5(11) ?
    O6 N3 C10 . . 117.9(7) ?
    C11 C10 C9 . . 122.73(18) ?
    C11 C10 N3 . . 118.01(18) ?
    C9 C10 N3 . . 119.25(18) ?
    C4 N1 H1A . . 109.5 ?
    C4 N1 H1B . . 109.5 ?
    H1A N1 H1B . . 109.5 ?
    C4 N1 H1C . . 109.5 ?
    H1A N1 H1C . . 109.5 ?
    H1B N1 H1C . . 109.5 ?
    C4 C5 C6 . . 118.84(19) ?
    C4 C5 H5 . . 120.6 ?
    C6 C5 H5 . . 120.6 ?
    C3 C4 C5 . . 120.86(19) ?
    C3 C4 N1 . . 119.86(16) ?
    C5 C4 N1 . . 119.26(17) ?
    C2 C1 C6 . . 117.8(2) ?
    C2 C1 C7 . . 121.0(2) ?
    C6 C1 C7 . . 121.17(19) ?
    C4 C3 C2 . . 119.30(18) ?
    C4 C3 H3 . . 120.3 ?
    C2 C3 H3 . . 120.3 ?
    C5 C6 C1 . . 121.78(18) ?
    C5 C6 H6 . . 119.1 ?
    C1 C6 H6 . . 119.1 ?
    C1 C2 C3 . . 121.4(2) ?
    C1 C2 H2 . . 119.3 ?
    C3 C2 H2 . . 119.3 ?
    C1 C7 H7A . . 109.5 ?
    C1 C7 H7B . . 109.5 ?
    H7A C7 H7B . . 109.5 ?
    C1 C7 H7C . . 109.5 ?
    H7A C7 H7C . . 109.5 ?
    H7B C7 H7C . . 109.5 ?
loop_
    _geom_hbond_atom_site_label_D
    _geom_hbond_atom_site_label_H
    _geom_hbond_atom_site_label_A
    _geom_hbond_site_symmetry_A
    _geom_hbond_distance_DH
    _geom_hbond_distance_HA
    _geom_hbond_distance_DA
    _geom_hbond_angle_DHA
    N1 H1A O2 1_545 0.89 1.94 2.803(2) 162.6
    N1 H1B O1 . 0.89 1.90 2.761(2) 162.8
    N1 H1C O2 3_545 0.89 2.22 3.045(2) 153.1
    N1 H1C O1 3_545 0.89 2.24 3.030(2) 147.0
    C3 H3 O1 3_545 0.93 2.59 3.344(3) 138.2
    C13 H13 O3 5_565 0.93 2.43 3.351(7) 172.8
data_New_Global_Publ_Block
_journal_date_recd_electronic     2010-05-07
_journal_date_accepted     2010-05-18
_journal_name_full     'Acta Crystallographica, Section E'
_journal_year     2010
_journal_volume     66
_journal_issue      7
_journal_page_first     o1574
_journal_page_last     o1574
_journal_paper_category     QO
_journal_coeditor_code     PV2280
_publ_contact_author_name     'Rui-jun Xu*'
_publ_contact_author_address
;
Ordered Matter Science Research Center
College of Chemistry and Chemical Engineering
Southeast University
Nanjing 210096
P. R. China
;
_publ_contact_author_email     'youyoubanzhen@126.com'
_publ_contact_author_fax     '86-25-52090626'
_publ_contact_author_phone     '86-25-52090626'
_publ_section_title
;
4-Methylanilinium 3,5-dinitrobenzoate
;
_publ_section_title_footnote     .
loop_
    _publ_author_name
    _publ_author_footnote
    _publ_author_address
    'Xu, Rui-jun' .
;
Ordered Matter Science Research Center
College of Chemistry and Chemical Engineering
Southeast University
Nanjing 210096
People's Republic of China
;
_publ_section_synopsis     .
