# Supplementary material for: 4-Methyl­anilinium 3,5-dinitro­benzoate
Source: Acta Crystallogr Sect E Struct Rep Online. 2010 Jun 5;66(Pt 7):o1574. doi: 10.1107/S1600536810018441 (PMC3006930; doi:10.1107/S1600536810018441)
Supplement: Supplementary file 2 [file e-66-o1574-Isup2.hkl]

# 
# h,k,l, Fc-squared, Fo-squared, sigma(Fo-squared) and status flag 
# 
data_I
_shelx_title ' a in Pbca' 
_shelx_refln_list_code          4 
_shelx_F_calc_maximum      258.81 
_exptl_crystal_F_000      1328.00 
_reflns_d_resolution_high  0.7701 
 
loop_ 
 _symmetry_equiv_pos_as_xyz 
 'x, y, z' 
 '-x+1/2, -y, z+1/2' 
 '-x, y+1/2, -z+1/2' 
 'x+1/2, -y+1/2, -z' 
 '-x, -y, -z' 
 'x-1/2, y, -z-1/2' 
 'x, -y-1/2, z-1/2' 
 '-x-1/2, y-1/2, z' 
 
_cell_length_a    19.7896 
_cell_length_b     7.2380 
_cell_length_c    20.4729 
_cell_angle_alpha  90.000 
_cell_angle_beta   90.000 
_cell_angle_gamma  90.000 
 
_shelx_F_squared_multiplier     1.000 
 
loop_ 
 _refln_index_h 
 _refln_index_k 
 _refln_index_l 
 _refln_F_squared_calc 
 _refln_F_squared_meas 
 _refln_F_squared_sigma 
 _refln_observed_status 
   4   0   0      452.22      388.88     18.41 o 
   6   0   0     3970.98     3971.90    155.82 o 
   8   0   0     3543.69     4417.82    145.87 o 
  10   0   0     1546.49     1418.95     50.56 o 
  12   0   0     1450.38     1453.11     62.02 o 
  14   0   0      167.55      137.09     10.18 o 
  16   0   0       38.42       48.96     10.09 o 
  18   0   0      245.47      190.99     31.14 o 
  20   0   0       91.31       96.36     18.26 o 
  22   0   0       29.71        8.45     13.02 o 
  24   0   0      302.48      293.35     40.08 o 
   2   1   0      584.79      418.97     15.41 o 
   4   1   0    36668.18    35752.62   1265.26 o 
   6   1   0     7109.92     6304.64    329.68 o 
   8   1   0        5.28       10.12      3.72 o 
  10   1   0      515.25      550.96     16.02 o 
  12   1   0      700.53      652.14     20.12 o 
  14   1   0        9.10        9.78      6.59 o 
  16   1   0       57.43       62.09      5.90 o 
  18   1   0        5.90       20.20     11.63 o 
  20   1   0        0.40        8.79      7.38 o 
  22   1   0        0.74        2.01     10.02 o 
  24   1   0       18.41       12.89     10.93 o 
   0   2   0    66985.03    70584.09   2571.25 o 
   2   2   0        7.42        8.58      3.10 o 
   4   2   0      754.20      962.62     20.22 o 
   6   2   0      661.06      525.74     22.47 o 
   8   2   0     1081.22      985.39     53.20 o 
  10   2   0     8683.79     9487.36    394.25 o 
  12   2   0      906.10     1074.36     33.23 o 
  14   2   0       57.29       51.02      5.57 o 
  16   2   0      113.97      112.98      9.23 o 
  18   2   0      392.80      383.51     25.77 o 
  20   2   0       41.70       50.29     11.03 o 
  22   2   0      167.99      140.67     17.54 o 
  24   2   0       25.78        8.33     10.74 o 
   2   3   0     1036.14     1048.85     23.70 o 
   4   3   0      489.15      497.67     13.13 o 
   6   3   0     1158.73     1343.64     35.78 o 
   8   3   0      234.79      209.73      8.33 o 
  10   3   0      392.22      357.73     13.71 o 
  12   3   0      264.55      275.44     12.72 o 
  14   3   0       70.82       61.24      8.16 o 
  16   3   0       37.07       39.39      7.39 o 
  18   3   0       17.11       11.91      8.02 o 
  20   3   0        0.86       18.42     11.09 o 
  22   3   0       15.37       17.71      8.96 o 
  24   3   0        0.08       -5.46     10.40 o 
   0   4   0     6542.86     6651.10    262.58 o 
   2   4   0     3555.71     3541.94     95.86 o 
   4   4   0     1125.88     1188.38     36.14 o 
   6   4   0      277.31      284.25     10.36 o 
   8   4   0     1719.44     1852.80     58.05 o 
  10   4   0     1457.87     1526.33     53.19 o 
  12   4   0      555.70      578.61     23.90 o 
  14   4   0       77.50       74.56     11.46 o 
  16   4   0       11.01       18.06      5.89 o 
  18   4   0       63.93       44.48     10.96 o 
  20   4   0       43.09       80.30     14.64 o 
  22   4   0       54.93       51.65     13.01 o 
   2   5   0       37.81       41.97      4.88 o 
   4   5   0      198.19      195.00      9.21 o 
   6   5   0       30.58       43.94      4.63 o 
   8   5   0      781.67      789.21     29.26 o 
  10   5   0      783.98      831.27     33.09 o 
  12   5   0       94.10       97.68     13.88 o 
  14   5   0        8.20        6.92      5.45 o 
  16   5   0       84.50       73.58      9.10 o 
  18   5   0        0.96        5.80      8.51 o 
  20   5   0       10.29       10.15     12.19 o 
   0   6   0     6170.25     5959.21    305.61 o 
   2   6   0     2106.97     2064.83     76.06 o 
   4   6   0      163.84      156.00     11.88 o 
   6   6   0      464.76      517.31     26.10 o 
   8   6   0      133.22      126.35     10.84 o 
  10   6   0        0.24        4.97      5.82 o 
  12   6   0       46.13       53.65      9.91 o 
  14   6   0       25.34       22.62      7.54 o 
  16   6   0        0.60        0.26      6.85 o 
  18   6   0       12.48       17.67     16.04 o 
   2   7   0     2102.07     2133.60    122.37 o 
   4   7   0      134.76      125.43     12.21 o 
   6   7   0       57.34       67.89      9.57 o 
   8   7   0       24.78       31.04     13.52 o 
  10   7   0       12.90       15.32      7.48 o 
  12   7   0       22.08       31.67     10.86 o 
  14   7   0       30.97       36.58     13.71 o 
  16   7   0       14.19       -5.74     15.20 o 
   0   8   0      779.25      790.12     73.66 o 
   2   8   0        5.24       16.84      9.73 o 
   4   8   0        6.86       15.59      9.24 o 
   6   8   0        0.02        9.23      9.18 o 
   8   8   0       33.62       39.43     12.16 o 
  10   8   0       43.46       70.27     36.17 o 
  12   8   0       28.37       48.38     18.18 o 
   2   9   0       14.25       17.37     14.03 o 
   4   9   0        3.62        8.47     11.71 o 
   6   9   0        8.18       -0.25     15.16 o 
   1   1   1     3360.08     2834.05     67.89 o 
   2   1   1     4439.62     3842.60     97.93 o 
   3   1   1     1001.32     1032.83     20.66 o 
   4   1   1     4479.87     4449.30    127.66 o 
   5   1   1      587.12      576.22      9.19 o 
   6   1   1      484.13      515.19      8.88 o 
   7   1   1     3782.74     3735.93     65.04 o 
   8   1   1     1678.85     1935.92     34.89 o 
   9   1   1        1.07        3.75      2.23 o 
  10   1   1     4554.26     4877.81     93.21 o 
  11   1   1       65.25       66.44      3.22 o 
  12   1   1     1394.51     1381.38     27.53 o 
  13   1   1      444.43      440.18     10.59 o 
  14   1   1      245.62      256.05      7.62 o 
  15   1   1      173.00      184.36      8.40 o 
  16   1   1       88.98       93.97      5.88 o 
  17   1   1        4.83        9.30      7.71 o 
  18   1   1      944.29      858.81     33.55 o 
  19   1   1        2.34       -0.17      4.84 o 
  20   1   1       69.81       89.83      9.14 o 
  21   1   1        3.54        9.85      5.91 o 
  22   1   1        0.27        2.38      6.12 o 
  23   1   1       81.02       86.58     10.60 o 
  24   1   1        0.72       -2.79      6.71 o 
  25   1   1      152.66      134.50     14.11 o 
   0   2   1      324.37      330.56      8.42 o 
   1   2   1      955.42      910.77     14.99 o 
   2   2   1     1314.08     1234.03     20.12 o 
   3   2   1     4243.94     4205.26     67.50 o 
   4   2   1       95.74       94.80      3.80 o 
   5   2   1      475.12      535.75     10.69 o 
   6   2   1       81.21       72.27      3.03 o 
   7   2   1     3530.48     3624.61     72.98 o 
   8   2   1       59.38       49.15      3.04 o 
   9   2   1     2218.83     2239.99     63.43 o 
  10   2   1       92.93       91.17      4.26 o 
  11   2   1      642.40      719.86     17.97 o 
  12   2   1        4.91        7.79      2.55 o 
  13   2   1      186.57      191.56      7.93 o 
  14   2   1      159.40      143.26      6.01 o 
  15   2   1      168.65      157.52      6.58 o 
  16   2   1      130.04      138.18      6.37 o 
  17   2   1       12.27       23.21      4.64 o 
  18   2   1       41.29       43.05      5.16 o 
  19   2   1       18.44       26.43      6.45 o 
  20   2   1        6.47       14.55      9.89 o 
  21   2   1        1.22        7.92      5.77 o 
  22   2   1       15.49       19.67      7.28 o 
  23   2   1        2.98        5.68     11.10 o 
  24   2   1        9.89       25.25      8.57 o 
  25   2   1       15.82       13.91      8.36 o 
   1   3   1     2083.28     2302.71     35.75 o 
   2   3   1    10756.93    11444.40    211.02 o 
   3   3   1     3115.35     3312.72     58.10 o 
   4   3   1       81.14       72.00      3.16 o 
   5   3   1        6.32        6.20      2.30 o 
   6   3   1      250.04      301.42      6.80 o 
   7   3   1       67.45       60.57      2.92 o 
   8   3   1       47.08       45.68      3.00 o 
   9   3   1      119.36      156.46      5.67 o 
  10   3   1     4908.45     5355.09    124.94 o 
  11   3   1        1.15       10.41      2.98 o 
  12   3   1       42.03       40.08      3.98 o 
  13   3   1       44.78       55.59      4.55 o 
  14   3   1        3.00       18.97      5.13 o 
  15   3   1       54.69       50.90      5.32 o 
  16   3   1      222.73      206.44      9.56 o 
  17   3   1       38.24       37.97      4.69 o 
  18   3   1      164.31      149.52      9.19 o 
  19   3   1      265.34      241.64     14.52 o 
  20   3   1        7.73        9.43      6.26 o 
  21   3   1      119.66      129.04     11.74 o 
  22   3   1       24.63       24.03      7.78 o 
  23   3   1        0.41        5.50     10.45 o 
  24   3   1        0.50        9.14      8.31 o 
   0   4   1     1371.82     1254.85     32.56 o 
   1   4   1      233.01      240.62      5.76 o 
   2   4   1      289.82      316.14      7.04 o 
   3   4   1       31.99       41.30      3.09 o 
   4   4   1       18.27       21.39      2.41 o 
   5   4   1      328.53      303.79      7.43 o 
   6   4   1        0.97        7.66      2.66 o 
   7   4   1       13.79       15.65      2.51 o 
   8   4   1      326.33      321.19     10.67 o 
   9   4   1       12.13       22.76      3.18 o 
  10   4   1       13.29       32.23      3.53 o 
  11   4   1        0.00        8.49      3.83 o 
  12   4   1       69.18       71.25      5.92 o 
  13   4   1       15.87       23.71      5.79 o 
  14   4   1       43.14       51.41      4.90 o 
  15   4   1        0.00        0.54      3.12 o 
  16   4   1       28.12       23.61      4.47 o 
  17   4   1      170.88      154.41      8.18 o 
  18   4   1       23.34       20.46      5.02 o 
  19   4   1       21.14       23.94      6.98 o 
  20   4   1       15.18       12.63      6.58 o 
  21   4   1       23.90       19.24      7.38 o 
  22   4   1        8.75        5.53      7.68 o 
  23   4   1       14.28       12.04     11.84 o 
   1   5   1      124.31      123.69      4.38 o 
   2   5   1      717.98      689.35     17.12 o 
   3   5   1      219.96      212.39      8.10 o 
   4   5   1        6.33        7.74      2.09 o 
   5   5   1      115.77      116.16      5.48 o 
   6   5   1       87.50       88.69      4.23 o 
   7   5   1      317.52      311.95      9.32 o 
   8   5   1       89.57       81.50      6.37 o 
   9   5   1       11.59       19.78      3.70 o 
  10   5   1     1046.32     1086.52     29.89 o 
  11   5   1      124.66      115.60      6.94 o 
  12   5   1        6.07        6.31      3.53 o 
  13   5   1        0.18        5.27      4.10 o 
  14   5   1        0.59        4.83      3.85 o 
  15   5   1       16.44       14.11      4.27 o 
  16   5   1        0.39        8.66      4.21 o 
  17   5   1       18.17       10.32      4.47 o 
  18   5   1      158.85      146.97     12.73 o 
  19   5   1        1.37        7.39      6.64 o 
  20   5   1        1.40       -4.86      8.21 o 
  21   5   1        4.18       -4.92      9.60 o 
   0   6   1      137.61      123.61      8.09 o 
   1   6   1      156.04      162.75      7.24 o 
   2   6   1      454.12      453.41     14.28 o 
   3   6   1     1527.00     1472.03     39.23 o 
   4   6   1      142.11      127.86      7.44 o 
   5   6   1       59.80       62.74      5.11 o 
   6   6   1        0.75       10.40      3.54 o 
   7   6   1      177.83      152.88      7.64 o 
   8   6   1       43.09       43.55      4.99 o 
   9   6   1        0.38        8.20      4.26 o 
  10   6   1        1.54       11.57      4.90 o 
  11   6   1        5.31       -1.69      4.51 o 
  12   6   1       22.32       25.85      6.96 o 
  13   6   1       19.52       24.30      5.84 o 
  14   6   1        0.02        7.62      5.55 o 
  15   6   1        0.03        3.56      5.25 o 
  16   6   1        4.07       12.13      6.09 o 
  17   6   1        8.15       17.86      7.78 o 
  18   6   1        0.47       15.56      9.82 o 
  19   6   1        2.96        1.22      9.84 o 
   1   7   1        1.66        8.57      5.47 o 
   2   7   1        0.00       13.48      6.30 o 
   3   7   1      136.86      126.01      8.66 o 
   4   7   1        0.98        3.60      4.85 o 
   5   7   1      313.01      288.87     14.14 o 
   6   7   1        4.86        6.87      4.06 o 
   7   7   1       59.42       62.62      6.45 o 
   8   7   1       20.47       14.76      5.15 o 
   9   7   1        9.45        3.33      4.58 o 
  10   7   1       33.23       23.34      5.43 o 
  11   7   1       25.08       28.97      5.97 o 
  12   7   1        1.67        4.62      5.06 o 
  13   7   1        5.84        4.77      5.82 o 
  14   7   1       46.09       24.08      6.85 o 
  15   7   1        2.13       13.62      6.86 o 
  16   7   1       20.51        5.02      8.22 o 
  17   7   1       16.33       13.72     12.24 o 
   0   8   1        0.62        4.86      8.65 o 
   1   8   1       10.03       26.01      7.18 o 
   2   8   1      165.13      162.61     12.66 o 
   3   8   1       16.57       13.22      7.63 o 
   4   8   1        0.02        2.99      6.08 o 
   5   8   1        4.01       12.11      6.64 o 
   6   8   1        0.48        1.26      6.37 o 
   7   8   1        0.01        2.03      6.39 o 
   8   8   1       13.67       14.22      6.50 o 
   9   8   1       32.65       37.12      9.17 o 
  10   8   1       10.37       33.39     10.09 o 
  11   8   1        6.91       14.22      9.79 o 
  12   8   1        2.48        5.60      9.40 o 
  13   8   1       45.45       53.94     16.17 o 
   1   9   1        2.41        4.91      6.95 o 
   2   9   1        8.74        8.51      7.62 o 
   3   9   1        6.76       10.17      8.83 o 
   4   9   1       39.15       33.04     10.33 o 
   5   9   1        4.51       14.38      9.10 o 
   6   9   1        0.31       12.56     12.49 o 
   7   9   1        0.54       -8.66     10.55 o 
   3   0   2      578.90      545.18      5.44 o 
   4   0   2    22118.40    20597.99    566.20 o 
   5   0   2    10107.65     9140.05    486.73 o 
   6   0   2     9472.23     8243.29    411.68 o 
   7   0   2     7839.23     6889.34    201.32 o 
   8   0   2    13305.56    13180.28    324.19 o 
   9   0   2     5760.40     5613.84    136.73 o 
  10   0   2      235.88      232.02      7.24 o 
  11   0   2      442.99      399.20     22.46 o 
  12   0   2       87.14       66.07      7.13 o 
  13   0   2     1625.02     1444.41     53.83 o 
  14   0   2      583.52      582.48     24.28 o 
  15   0   2      152.71      145.62      9.48 o 
  16   0   2      220.67      210.52     13.56 o 
  17   0   2       56.82       59.77      7.74 o 
  18   0   2        9.70       21.08      8.79 o 
  19   0   2      277.01      279.98     21.95 o 
  20   0   2       82.23       99.30     21.18 o 
  21   0   2      262.06      225.54     21.15 o 
  22   0   2      109.99      114.25     14.60 o 
  23   0   2        1.34        5.16      9.28 o 
  24   0   2      211.31      224.91     24.50 o 
  25   0   2       58.55       70.87     15.64 o 
   1   1   2     1974.12     1734.12     40.44 o 
   2   1   2       70.62       57.03      1.53 o 
   3   1   2       18.65       24.15      1.15 o 
   4   1   2    26286.75    26597.48    427.90 o 
   5   1   2    14924.59    14851.29    239.92 o 
   6   1   2      505.14      476.29      7.49 o 
   7   1   2      726.12      751.48     11.85 o 
   8   1   2      338.30      313.57      8.69 o 
   9   1   2       95.72       85.40      4.33 o 
  10   1   2      189.78      212.47      7.65 o 
  11   1   2       94.05       99.65      3.82 o 
  12   1   2      132.28      119.62      4.47 o 
  13   1   2      349.71      363.03     10.05 o 
  14   1   2      165.41      147.19      5.67 o 
  15   1   2      471.02      458.22     14.87 o 
  16   1   2        3.81        8.13      3.54 o 
  17   1   2       83.89      103.72      6.86 o 
  18   1   2        0.69        4.82      4.37 o 
  19   1   2       74.54       71.66      8.07 o 
  20   1   2        3.49        4.31      5.49 o 
  21   1   2        7.55        6.37      6.22 o 
  22   1   2        0.28        5.53      6.74 o 
  23   1   2        5.79        9.60      6.75 o 
  24   1   2       16.84       25.94      8.46 o 
  25   1   2        1.55        7.67      7.69 o 
   0   2   2    61070.86    65003.38   2384.82 o 
   1   2   2    13228.08    13459.91    217.82 o 
   2   2   2    11004.07    11379.43    156.21 o 
   3   2   2       26.42       33.99      1.38 o 
   4   2   2      710.71      615.61     12.49 o 
   5   2   2     1154.46     1053.51     18.81 o 
   6   2   2       72.88      110.64      4.96 o 
   7   2   2       39.58       37.18      2.49 o 
   8   2   2        4.79       18.43      2.00 o 
   9   2   2       32.58       34.62      2.69 o 
  10   2   2      812.18      871.67     19.42 o 
  11   2   2      457.95      421.99     10.19 o 
  12   2   2      233.91      226.11      6.87 o 
  13   2   2       98.53      105.16      5.61 o 
  14   2   2      864.90      840.60     22.88 o 
  15   2   2       35.47       37.60      4.17 o 
  16   2   2      242.08      273.46     11.60 o 
  17   2   2        5.76        6.07      4.51 o 
  18   2   2       24.17       26.81      4.82 o 
  19   2   2        0.39        4.39      5.22 o 
  20   2   2       25.08        9.44      5.86 o 
  21   2   2        0.41       -0.90      6.15 o 
  22   2   2        1.04       -3.22      7.14 o 
  23   2   2       31.39       32.18      8.50 o 
  24   2   2       10.87       19.57      8.40 o 
  25   2   2       44.49       51.00     11.43 o 
   1   3   2     1088.22     1071.33     16.84 o 
   2   3   2       12.74        4.10      1.58 o 
   3   3   2       99.90      102.30      2.77 o 
   4   3   2      112.17       92.19      4.53 o 
   5   3   2      147.56      148.12      4.26 o 
   6   3   2     1156.95     1323.98     26.20 o 
   7   3   2       11.80        8.12      2.40 o 
   8   3   2       49.37       55.99      3.41 o 
   9   3   2      102.05      101.97      4.34 o 
  10   3   2       25.43       23.29      3.53 o 
  11   3   2       33.76       42.38      5.64 o 
  12   3   2        6.12       14.65      3.90 o 
  13   3   2      257.88      270.33      9.03 o 
  14   3   2       24.20       24.48      3.68 o 
  15   3   2       17.69       18.28      3.61 o 
  16   3   2       10.46       20.85      4.80 o 
  17   3   2        0.87       -2.36      4.08 o 
  18   3   2       65.02       82.97     11.11 o 
  19   3   2        6.70       16.98      6.55 o 
  20   3   2        3.20        3.73      5.62 o 
  21   3   2        0.70        4.92      6.27 o 
  22   3   2       26.97       27.95      9.52 o 
  23   3   2        1.09       14.62     12.67 o 
  24   3   2        0.73        3.40      8.08 o 
   0   4   2     7019.35     7527.79    208.55 o 
   1   4   2      147.73      186.19      4.70 o 
   2   4   2     1157.80     1177.02     20.69 o 
   3   4   2     1323.31     1350.16     39.06 o 
   4   4   2     1374.24     1390.69     33.23 o 
   5   4   2        3.95        1.39      2.03 o 
   6   4   2      120.14      146.08      5.92 o 
   7   4   2      338.39      334.81      9.72 o 
   8   4   2      816.45      821.25     18.81 o 
   9   4   2      151.22      185.64      6.87 o 
  10   4   2        0.13        3.26      2.73 o 
  11   4   2       95.09       89.08      5.19 o 
  12   4   2      133.16      158.88      7.29 o 
  13   4   2       11.07       18.65      4.65 o 
  14   4   2      367.22      348.37     12.67 o 
  15   4   2       37.20       36.29      6.11 o 
  16   4   2      127.16      135.74      7.29 o 
  17   4   2        0.49        2.05      4.48 o 
  18   4   2       44.79       42.76      6.13 o 
  19   4   2        8.16        9.84      6.18 o 
  20   4   2       72.53       57.07      8.80 o 
  21   4   2       18.56       20.56      9.17 o 
  22   4   2        1.38       13.66      9.34 o 
  23   4   2       33.68       38.96     11.24 o 
   1   5   2     1069.40     1082.24     22.26 o 
   2   5   2        1.44        9.21      2.58 o 
   3   5   2     1050.56     1067.54     25.89 o 
   4   5   2        0.77       -0.53      2.93 o 
   5   5   2       39.48       37.14      4.43 o 
   6   5   2      108.26       95.34      5.37 o 
   7   5   2      372.07      348.77     11.27 o 
   8   5   2      220.94      201.75      7.81 o 
   9   5   2      381.76      343.08     11.19 o 
  10   5   2      102.91      108.69      6.01 o 
  11   5   2       30.53       33.66      4.74 o 
  12   5   2       86.60       93.65      6.12 o 
  13   5   2        3.29        8.05      4.57 o 
  14   5   2       56.29       58.54      5.68 o 
  15   5   2       13.73        9.51      4.10 o 
  16   5   2       11.78        8.48      5.13 o 
  17   5   2      108.88       95.50      8.74 o 
  18   5   2        0.00        4.33      5.23 o 
  19   5   2        0.02        0.88      6.97 o 
  20   5   2        0.27        5.34      9.99 o 
  21   5   2       41.72       29.48     11.38 o 
   0   6   2     2170.26     2157.80     89.97 o 
   1   6   2      126.59      142.03      7.90 o 
   2   6   2      533.18      497.62     15.76 o 
   3   6   2       11.47       16.90      3.63 o 
   4   6   2       76.19       70.72      5.16 o 
   5   6   2      289.89      258.52      9.79 o 
   6   6   2     1005.13      991.13     28.84 o 
   7   6   2      485.09      443.77     15.06 o 
   8   6   2      407.70      370.92     14.26 o 
   9   6   2      245.31      213.76     10.15 o 
  10   6   2       11.41       21.69      6.42 o 
  11   6   2       78.64       71.28      6.28 o 
  12   6   2       42.03       43.29      5.99 o 
  13   6   2       19.82       29.61      6.34 o 
  14   6   2      194.68      171.99     11.34 o 
  15   6   2        6.76        8.18      5.08 o 
  16   6   2        0.03        5.37      5.40 o 
  17   6   2       18.87       10.38      7.43 o 
  18   6   2       81.26       85.96     14.35 o 
  19   6   2       13.78        4.35     10.60 o 
   1   7   2      174.48      149.49      9.51 o 
   2   7   2     1147.41     1113.04     41.25 o 
   3   7   2       12.50       26.18      6.05 o 
   4   7   2       14.10       18.78      6.36 o 
   5   7   2        9.55       15.28      4.89 o 
   6   7   2       19.82       37.17      6.02 o 
   7   7   2       13.14       16.82      7.58 o 
   8   7   2        0.12        1.00      4.12 o 
   9   7   2       15.65       16.74      5.81 o 
  10   7   2       56.70       51.06      7.25 o 
  11   7   2       11.26       12.52      5.64 o 
  12   7   2       11.34       11.50      6.36 o 
  13   7   2       16.45       12.17      6.83 o 
  14   7   2       84.02       76.27      9.63 o 
  15   7   2       11.43       12.77      7.38 o 
  16   7   2        2.92        0.07      8.20 o 
  17   7   2        5.91        7.16     15.14 o 
   0   8   2      387.47      315.43     27.32 o 
   1   8   2        4.95       21.04      9.38 o 
   2   8   2       51.61       58.39      9.28 o 
   3   8   2       90.61      100.59     10.97 o 
   4   8   2        9.62       15.74      7.82 o 
   5   8   2       27.42       29.45      7.65 o 
   6   8   2       10.39       -1.75      5.76 o 
   7   8   2        1.77        9.33      6.77 o 
   8   8   2       24.51       26.16      9.94 o 
   9   8   2       65.71       73.56     11.56 o 
  10   8   2       48.14       52.56     11.61 o 
  11   8   2       38.85       39.85     10.36 o 
  12   8   2        0.28      -10.02     10.02 o 
  13   8   2      124.04      106.88     17.11 o 
   1   9   2        4.66        7.83      7.50 o 
   2   9   2        0.77       13.84      8.90 o 
   3   9   2        4.43        7.87      8.17 o 
   4   9   2        4.79       10.68      8.56 o 
   5   9   2       15.57       13.67      8.79 o 
   6   9   2        0.47       -9.63      9.63 o 
   7   9   2        3.15        7.72      9.62 o 
   1   1   3      271.42      158.85      2.88 o 
   2   1   3    18840.16    17925.20    263.66 o 
   3   1   3    10378.69    10513.37    188.61 o 
   4   1   3    27808.88    27481.17    422.34 o 
   5   1   3    18347.13    19259.80    323.93 o 
   6   1   3     3365.43     3311.84     48.82 o 
   7   1   3       29.76       27.68      1.98 o 
   8   1   3      319.38      334.08      7.13 o 
   9   1   3      139.52      138.58      3.61 o 
  10   1   3     2522.73     2625.75     46.29 o 
  11   1   3     3736.07     3621.43    130.98 o 
  12   1   3      160.68      143.64      4.33 o 
  13   1   3        0.01       -2.25      2.93 o 
  14   1   3       74.88       82.70      6.75 o 
  15   1   3        0.05        5.35      4.87 o 
  16   1   3        4.37       21.45      4.19 o 
  17   1   3       54.75       50.78      5.24 o 
  18   1   3       26.35       21.86      5.95 o 
  19   1   3      134.52      107.98      7.76 o 
  20   1   3      139.83      141.11     11.20 o 
  21   1   3      128.52      135.61     11.68 o 
  22   1   3       18.58       31.93      8.14 o 
  23   1   3        3.99        1.58      6.24 o 
  24   1   3       78.98       68.25     10.84 o 
  25   1   3        9.58       11.72      7.84 o 
   0   2   3     3292.57     2981.51    148.04 o 
   1   2   3     7800.11     7862.55    120.19 o 
   2   2   3     1220.98     1151.30     17.22 o 
   3   2   3       10.83       12.02      1.38 o 
   4   2   3      207.68      203.95      4.12 o 
   5   2   3      316.91      368.94      8.32 o 
   6   2   3      540.99      498.47     10.00 o 
   7   2   3      522.39      491.85     12.54 o 
   8   2   3      270.51      303.50      8.03 o 
   9   2   3       71.51       82.91      4.63 o 
  10   2   3       81.46       78.21      4.36 o 
  11   2   3      279.70      257.72      7.04 o 
  12   2   3       11.46       11.11      3.12 o 
  13   2   3        9.42       14.48      2.72 o 
  14   2   3       21.54       19.49      3.88 o 
  15   2   3        0.01        0.97      3.76 o 
  16   2   3       88.40       84.30      7.62 o 
  17   2   3       15.56       21.65      7.14 o 
  18   2   3        2.26        7.11      4.36 o 
  19   2   3       34.08       46.70      6.53 o 
  20   2   3       16.38       12.63      6.11 o 
  21   2   3        4.84        5.23      6.08 o 
  22   2   3        1.92        8.79      6.43 o 
  23   2   3        1.24        4.93      7.04 o 
  24   2   3        2.00        8.19      8.06 o 
   1   3   3      743.54      793.07     14.91 o 
   2   3   3        7.43        5.60      1.95 o 
   3   3   3     1438.98     1689.34     31.15 o 
   4   3   3     1236.14     1244.03     20.64 o 
   5   3   3     6807.82     7579.59    160.63 o 
   6   3   3     3414.83     3778.47     76.21 o 
   7   3   3     1668.03     1810.46     35.53 o 
   8   3   3       72.24       81.88      4.18 o 
   9   3   3     1223.13     1328.19     45.85 o 
  10   3   3     1098.98     1100.66     27.65 o 
  11   3   3       57.62       61.72      4.07 o 
  12   3   3       76.61       93.16      4.68 o 
  13   3   3      253.47      236.93      8.12 o 
  14   3   3        1.23        6.98      4.47 o 
  15   3   3       40.71       41.99      4.15 o 
  16   3   3       40.19       30.78      5.14 o 
  17   3   3        4.99        9.65      5.21 o 
  18   3   3       58.86       59.62      6.47 o 
  19   3   3       11.06        0.68      4.66 o 
  20   3   3        3.81        7.92      6.82 o 
  21   3   3        0.01        2.57      5.68 o 
  22   3   3        0.38        1.25      6.19 o 
  23   3   3        2.36        7.21      7.89 o 
  24   3   3       50.24       43.93     10.80 o 
   0   4   3      132.76      132.39      4.66 o 
   1   4   3      416.59      371.56      6.73 o 
   2   4   3      244.48      275.15      8.30 o 
   3   4   3     1438.72     1606.45     36.82 o 
   4   4   3      544.47      624.98     16.46 o 
   5   4   3      666.89      633.92     13.90 o 
   6   4   3       14.94       15.17      3.83 o 
   7   4   3        7.92        6.54      2.50 o 
   8   4   3      299.61      283.20      8.16 o 
   9   4   3       15.57       21.30      3.42 o 
  10   4   3        8.30       14.21      3.15 o 
  11   4   3        7.59       16.10      4.04 o 
  12   4   3       70.96       68.28      4.85 o 
  13   4   3      105.27      114.35      6.53 o 
  14   4   3      377.76      362.08     14.22 o 
  15   4   3       14.22       15.45      4.00 o 
  16   4   3        0.01        2.71      3.60 o 
  17   4   3       25.34       26.08      5.52 o 
  18   4   3        0.00        3.10      4.93 o 
  19   4   3        6.02        6.13      5.25 o 
  20   4   3        1.49       -3.86      5.96 o 
  21   4   3        7.93        4.09      6.91 o 
  22   4   3       20.12       27.39     10.84 o 
  23   4   3        8.07       22.51     11.17 o 
   1   5   3       86.30       77.47      4.47 o 
   2   5   3      502.38      539.76     13.91 o 
   3   5   3        2.24        6.86      3.09 o 
   4   5   3      458.39      483.79     13.43 o 
   5   5   3       56.89       57.78      4.06 o 
   6   5   3      626.73      576.45     17.54 o 
   7   5   3      498.08      549.92     19.29 o 
   8   5   3      142.44      155.66      7.99 o 
   9   5   3        4.41        7.36      3.43 o 
  10   5   3       53.29       56.26      5.28 o 
  11   5   3       13.81       25.62      4.97 o 
  12   5   3       92.98       89.87      6.45 o 
  13   5   3       81.05       79.18      6.21 o 
  14   5   3      135.91      138.26      8.45 o 
  15   5   3       34.45       31.22      5.79 o 
  16   5   3       56.68       62.36      6.38 o 
  17   5   3        0.84       10.16      5.67 o 
  18   5   3        0.33        4.89      6.27 o 
  19   5   3       22.69       22.55      8.93 o 
  20   5   3        8.77        7.51      8.45 o 
  21   5   3        3.75       12.42     10.55 o 
   0   6   3        1.78        9.07      5.88 o 
   1   6   3      917.41      881.32     27.33 o 
   2   6   3      138.08      146.82      7.80 o 
   3   6   3      113.65      112.34      6.32 o 
   4   6   3      394.37      409.16     13.39 o 
   5   6   3      204.98      192.89      8.36 o 
   6   6   3      148.59      170.36      8.08 o 
   7   6   3      335.58      289.81     11.50 o 
   8   6   3       78.87       78.16      5.90 o 
   9   6   3        2.20        3.85      3.72 o 
  10   6   3       39.86       48.36      6.15 o 
  11   6   3      120.70      120.80      8.16 o 
  12   6   3       19.74       22.88      5.43 o 
  13   6   3       72.90       79.58      7.20 o 
  14   6   3      118.84       97.91      8.48 o 
  15   6   3       17.86       20.58      6.81 o 
  16   6   3       28.48       41.47      8.20 o 
  17   6   3       14.93       11.10      7.27 o 
  18   6   3       83.73       85.69     14.77 o 
  19   6   3       12.29       10.05     11.17 o 
   1   7   3       82.55       72.01      6.27 o 
   2   7   3      687.74      652.31     23.36 o 
   3   7   3       75.91       88.41     10.83 o 
   4   7   3      328.65      340.00     16.51 o 
   5   7   3      225.35      207.86     13.58 o 
   6   7   3       16.30       29.49      6.83 o 
   7   7   3       10.75        0.34      5.03 o 
   8   7   3       61.05       55.22      6.89 o 
   9   7   3       16.96       23.30      6.31 o 
  10   7   3      131.15      131.60     11.07 o 
  11   7   3        9.42        6.82      6.09 o 
  12   7   3        0.69       -2.86      5.96 o 
  13   7   3       83.51       83.56      9.97 o 
  14   7   3        1.77        7.10      6.83 o 
  15   7   3       56.37       47.12     10.45 o 
  16   7   3        2.33       -0.08      7.84 o 
   0   8   3      205.10      187.53     19.78 o 
   1   8   3      235.19      191.56     14.39 o 
   2   8   3       51.15       48.85      9.65 o 
   3   8   3        4.17       11.57      6.81 o 
   4   8   3        0.06        6.37      6.73 o 
   5   8   3       19.80       21.27      7.06 o 
   6   8   3      109.50       85.64     11.20 o 
   7   8   3       38.74       61.15     10.06 o 
   8   8   3       45.86       55.77     10.92 o 
   9   8   3       54.14       65.95     11.20 o 
  10   8   3        0.06        7.26      8.29 o 
  11   8   3        1.99        0.51      7.09 o 
  12   8   3       23.27       25.76     10.24 o 
  13   8   3       77.52       81.04     15.15 o 
   1   9   3        4.62        7.00      8.32 o 
   2   9   3       69.82       68.59     12.12 o 
   3   9   3       25.53       21.50      9.40 o 
   4   9   3        4.62        8.96      8.52 o 
   5   9   3        2.85        2.03      7.27 o 
   6   9   3       20.43       27.52     11.97 o 
   0   0   4    21855.46    19745.71    591.72 o 
   1   0   4    40374.90    40368.61    758.07 o 
   2   0   4    20065.52    20813.90    384.11 o 
   3   0   4     1103.72      956.05     16.93 o 
   4   0   4     9122.91     9436.24    295.84 o 
   5   0   4      877.69      733.42     24.09 o 
   6   0   4      734.31      831.49     21.57 o 
   7   0   4     3215.45     2964.99     80.55 o 
   8   0   4     7661.17     7326.30    226.91 o 
   9   0   4     4205.46     4318.06    135.09 o 
  10   0   4     1107.37     1099.94     35.55 o 
  11   0   4     2112.09     2171.82     72.95 o 
  12   0   4        6.86       11.67      6.20 o 
  13   0   4     2680.01     2693.82    100.25 o 
  14   0   4      507.14      462.21     21.05 o 
  15   0   4      936.29     1029.40     50.53 o 
  16   0   4       66.10       82.75     10.80 o 
  17   0   4       82.84       63.19      8.67 o 
  18   0   4       64.95       80.59      9.53 o 
  19   0   4      246.99      224.47     14.77 o 
  20   0   4      283.44      301.73     24.51 o 
  21   0   4      206.90      208.84     20.92 o 
  22   0   4      108.20      106.02     15.67 o 
  23   0   4        0.08        1.72      8.85 o 
  24   0   4        1.84        6.36     10.00 o 
  25   0   4       15.96       14.25     11.84 o 
   1   1   4     2505.39     2249.74     87.98 o 
   2   1   4     4929.41     4658.58     71.47 o 
   3   1   4        3.97        8.60      2.02 o 
   4   1   4     7869.75     8110.60    117.64 o 
   5   1   4     8762.30     8569.66    134.90 o 
   6   1   4     1028.15     1015.84     14.81 o 
   7   1   4     1192.92     1183.55     17.72 o 
   8   1   4        3.15        7.88      1.70 o 
   9   1   4     1757.39     1854.70     34.34 o 
  10   1   4       21.67       30.69      3.89 o 
  11   1   4      813.93      893.14     22.77 o 
  12   1   4       10.26       23.10      3.70 o 
  13   1   4      131.65      115.78      6.02 o 
  14   1   4      230.45      225.72      9.43 o 
  15   1   4       73.84       89.06      6.03 o 
  16   1   4       12.06        9.18      3.54 o 
  17   1   4       48.38       57.24      6.73 o 
  18   1   4        7.90        1.22      3.65 o 
  19   1   4       39.25       45.10      5.90 o 
  20   1   4       44.50       53.27      7.45 o 
  21   1   4       62.04       69.67      9.13 o 
  22   1   4        5.43        4.61      5.91 o 
  23   1   4       23.23       31.61      9.08 o 
  24   1   4        6.58       20.08      8.67 o 
  25   1   4        5.94       11.79      8.15 o 
   0   2   4     6971.13     6494.92    216.31 o 
   1   2   4      289.51      352.58      6.17 o 
   2   2   4      692.57      718.82     11.99 o 
   3   2   4     2658.01     2531.36     36.14 o 
   4   2   4       74.64       59.70      2.02 o 
   5   2   4      165.24      106.14      3.79 o 
   6   2   4      267.73      289.28      6.15 o 
   7   2   4      346.14      305.99      7.00 o 
   8   2   4     1321.31     1431.00     26.19 o 
   9   2   4     5448.16     5753.70    116.67 o 
  10   2   4        7.44        9.27      2.72 o 
  11   2   4        4.37        6.76      2.19 o 
  12   2   4       16.50       12.27      2.68 o 
  13   2   4      174.11      151.60      7.78 o 
  14   2   4        1.11       -1.16      2.56 o 
  15   2   4      201.75      218.75     10.14 o 
  16   2   4       96.17       90.51      6.90 o 
  17   2   4       51.51       43.71      5.36 o 
  18   2   4        1.55        6.32      4.19 o 
  19   2   4       78.38       92.94     11.32 o 
  20   2   4       33.03       27.99      7.12 o 
  21   2   4       17.25        9.12      6.46 o 
  22   2   4        5.66       21.76      8.19 o 
  23   2   4       10.97       14.04      6.84 o 
  24   2   4       69.93       84.44     13.18 o 
   1   3   4     3356.83     3368.48     63.30 o 
   2   3   4     5311.39     5640.10    109.16 o 
   3   3   4     4136.07     4437.12     87.10 o 
   4   3   4      529.13      539.85     11.26 o 
   5   3   4      589.82      616.86     11.63 o 
   6   3   4       49.16       60.85      2.86 o 
   7   3   4      116.07       96.54      4.39 o 
   8   3   4        4.78        7.79      3.04 o 
   9   3   4      674.67      667.73     15.96 o 
  10   3   4      192.92      208.84      6.95 o 
  11   3   4      229.37      225.40      7.12 o 
  12   3   4      109.68      112.36      5.76 o 
  13   3   4       37.83       44.84      4.46 o 
  14   3   4        1.50        4.49      3.97 o 
  15   3   4        3.00        4.69      3.12 o 
  16   3   4       73.04       77.06      6.94 o 
  17   3   4       51.40       43.53      5.44 o 
  18   3   4       63.73       56.18      6.87 o 
  19   3   4       17.01       14.16      5.51 o 
  20   3   4        0.81       -0.19      5.75 o 
  21   3   4       13.70       37.99      7.83 o 
  22   3   4        3.44       -0.68      7.41 o 
  23   3   4        1.66       -6.56      7.18 o 
  24   3   4        7.47       16.84     12.96 o 
   0   4   4     3148.90     2587.83    132.78 o 
   1   4   4     2557.23     2862.10     60.47 o 
   2   4   4      220.10      191.17      6.26 o 
   3   4   4      333.86      353.44      8.95 o 
   4   4   4       22.80       35.34      2.95 o 
   5   4   4       20.55       15.50      2.70 o 
   6   4   4        5.41        3.52      2.09 o 
   7   4   4        7.05       12.22      2.22 o 
   8   4   4      419.27      435.05     11.25 o 
   9   4   4       11.24       11.73      2.69 o 
  10   4   4       55.03       67.28      4.30 o 
  11   4   4      130.57      123.83      6.05 o 
  12   4   4      136.51      138.72      6.68 o 
  13   4   4       18.05       23.67      4.73 o 
  14   4   4      235.10      234.46      9.66 o 
  15   4   4      475.03      481.29     16.01 o 
  16   4   4      160.64      162.63      9.37 o 
  17   4   4      238.54      225.17     12.26 o 
  18   4   4       10.10       22.03      7.17 o 
  19   4   4       67.73       66.06      8.24 o 
  20   4   4        1.04       11.96      9.11 o 
  21   4   4        1.82        2.12      7.60 o 
  22   4   4        2.40        1.73      8.00 o 
   1   5   4        0.10        7.73      5.49 o 
   2   5   4       59.16       68.39      3.78 o 
   3   5   4        0.12       -0.61      2.54 o 
   4   5   4       37.86       40.66      3.94 o 
   5   5   4       30.48       36.50      4.05 o 
   6   5   4      508.90      508.97     16.10 o 
   7   5   4      608.14      627.82     19.83 o 
   8   5   4      291.26      304.91     11.34 o 
   9   5   4       93.95       88.38      6.16 o 
  10   5   4       46.19       53.64      5.36 o 
  11   5   4     1062.69     1135.10     34.93 o 
  12   5   4        1.03       -0.05      3.73 o 
  13   5   4        0.71       10.03      4.07 o 
  14   5   4       37.80       38.65      5.50 o 
  15   5   4        0.38        5.91      5.31 o 
  16   5   4       10.26       19.77      6.67 o 
  17   5   4       75.74       83.52      9.96 o 
  18   5   4        1.47       -6.38      6.38 o 
  19   5   4       16.25        9.41      7.22 o 
  20   5   4        1.39       16.18      8.78 o 
  21   5   4        0.55        3.69      8.39 o 
   0   6   4       14.11       24.09      7.40 o 
   1   6   4       16.31       23.46      4.56 o 
   2   6   4      161.07      149.58      8.83 o 
   3   6   4      359.77      341.43     13.32 o 
   4   6   4        7.76       15.74      4.92 o 
   5   6   4       59.60       56.27      5.20 o 
   6   6   4      865.29      892.63     33.01 o 
   7   6   4      133.79      137.62      8.54 o 
   8   6   4       60.67       75.42      6.35 o 
   9   6   4       51.50       48.40      5.53 o 
  10   6   4       44.28       43.32      5.36 o 
  11   6   4       50.60       45.59      6.07 o 
  12   6   4       22.93       35.98      5.63 o 
  13   6   4      710.52      678.12     27.41 o 
  14   6   4       43.76       47.91      7.24 o 
  15   6   4       11.44       12.28      5.56 o 
  16   6   4        3.63       -4.26      6.75 o 
  17   6   4       12.87       10.05      7.69 o 
  18   6   4       33.26       22.55      9.80 o 
  19   6   4       18.14       16.91     12.11 o 
   1   7   4       86.68       88.65      7.01 o 
   2   7   4       61.75       58.85      6.45 o 
   3   7   4      132.26      133.69      8.93 o 
   4   7   4       38.61       38.28      5.81 o 
   5   7   4      124.48      122.33      8.42 o 
   6   7   4       27.02       26.15      5.99 o 
   7   7   4       42.24       38.37      5.71 o 
   8   7   4        5.20        6.98      6.10 o 
   9   7   4      151.66      158.31     12.62 o 
  10   7   4       47.83       52.95      8.89 o 
  11   7   4       31.35       40.18     10.01 o 
  12   7   4       12.11       20.42      7.57 o 
  13   7   4       24.39       30.30      8.11 o 
  14   7   4       24.02       32.29      8.53 o 
  15   7   4        0.40        0.71      8.02 o 
  16   7   4        8.94        5.25      8.60 o 
   0   8   4       72.37       43.08     10.21 o 
   1   8   4       11.30       14.17      8.26 o 
   2   8   4      111.02       82.64      9.54 o 
   3   8   4        0.61       12.24      6.62 o 
   4   8   4        0.03        4.04      8.84 o 
   5   8   4      105.02      100.74     12.05 o 
   6   8   4        5.12        7.93      7.52 o 
   7   8   4       50.71       57.70     10.32 o 
   8   8   4        9.23       12.38      8.35 o 
   9   8   4       17.80       15.25      8.41 o 
  10   8   4        3.29       -3.69      7.62 o 
  11   8   4        0.33       13.68      8.94 o 
  12   8   4        1.94        6.36      8.23 o 
   1   9   4       11.51       27.91     11.56 o 
   2   9   4       77.27       88.90     14.63 o 
   3   9   4       18.47       18.65      9.86 o 
   4   9   4        2.17        9.00      8.38 o 
   5   9   4       11.44       20.07     14.49 o 
   6   9   4        3.98        0.81      8.91 o 
   1   1   5        7.33        5.10      1.45 o 
   2   1   5      499.14      459.31      8.39 o 
   3   1   5     6866.34     6266.07    116.56 o 
   4   1   5      684.30      755.85     14.36 o 
   5   1   5      680.56      589.82     13.13 o 
   6   1   5      781.17      825.51     12.93 o 
   7   1   5     1770.98     1876.46     29.01 o 
   8   1   5     1777.56     1742.80     31.63 o 
   9   1   5       76.84       61.63      2.63 o 
  10   1   5     5843.11     5837.14    122.18 o 
  11   1   5       20.99       22.08      4.22 o 
  12   1   5     1230.32     1296.81     33.76 o 
  13   1   5      424.01      435.05     14.10 o 
  14   1   5      157.05      147.11      7.84 o 
  15   1   5      501.95      484.44     17.33 o 
  16   1   5      709.31      752.81     24.94 o 
  17   1   5       19.80       19.35      4.78 o 
  18   1   5        1.44        2.94      4.19 o 
  19   1   5        0.01        3.77      5.56 o 
  20   1   5      150.22      156.52     11.79 o 
  21   1   5       90.57       87.53      9.83 o 
  22   1   5        5.25        2.55      6.97 o 
  23   1   5       98.59      121.64     12.84 o 
  24   1   5        0.46       -7.98     10.12 o 
  25   1   5       12.20        9.18      8.67 o 
   0   2   5      534.95      578.39     20.55 o 
   1   2   5     1247.99     1147.77     16.74 o 
   2   2   5        1.81        2.02      1.40 o 
   3   2   5     1216.34     1114.54     16.29 o 
   4   2   5     2538.01     2643.89     43.98 o 
   5   2   5      216.86      233.22      6.17 o 
   6   2   5       52.83       50.53      2.33 o 
   7   2   5      195.00      183.66      4.74 o 
   8   2   5     2652.05     2682.51     52.77 o 
   9   2   5     1197.13     1192.79     22.73 o 
  10   2   5     1079.16     1087.29     21.77 o 
  11   2   5      183.92      173.82      5.44 o 
  12   2   5      182.93      161.55      7.08 o 
  13   2   5       66.24       54.60      3.39 o 
  14   2   5      290.35      285.44     11.34 o 
  15   2   5      111.17      107.79      7.20 o 
  16   2   5       58.42       75.49      6.52 o 
  17   2   5       10.70       17.28      4.91 o 
  18   2   5       68.52       69.01      6.55 o 
  19   2   5       16.92       21.49      5.87 o 
  20   2   5       36.22       45.30      6.18 o 
  21   2   5        0.07        2.91      6.84 o 
  22   2   5       26.61       13.76      6.79 o 
  23   2   5        0.00       -8.97      8.97 o 
  24   2   5        9.53        1.53      7.65 o 
   1   3   5    10844.01    11781.95    257.78 o 
   2   3   5       34.80       26.71      3.35 o 
   3   3   5     2218.62     2499.29     47.86 o 
   4   3   5       98.23       74.90      3.28 o 
   5   3   5     2874.30     3151.08     56.74 o 
   6   3   5      608.95      708.49     13.41 o 
   7   3   5       13.53        8.35      2.95 o 
   8   3   5       16.43       16.21      3.33 o 
   9   3   5       52.64       65.35      3.73 o 
  10   3   5       28.02       25.08      2.58 o 
  11   3   5        7.59       12.83      2.84 o 
  12   3   5       25.08       31.25      3.47 o 
  13   3   5       55.66       59.00      4.19 o 
  14   3   5       88.36       75.90      5.04 o 
  15   3   5      134.01      134.39      8.07 o 
  16   3   5       16.07       20.58      5.44 o 
  17   3   5        5.30       26.32      9.42 o 
  18   3   5       85.44       92.50      7.90 o 
  19   3   5        0.09        2.90      4.90 o 
  20   3   5       53.64       56.59      7.13 o 
  21   3   5        0.89        3.05      9.75 o 
  22   3   5        1.64       13.14      8.16 o 
  23   3   5       88.70      100.71     13.41 o 
   0   4   5      996.77      962.14     38.32 o 
   1   4   5     1619.83     1706.14     44.26 o 
   2   4   5       34.41       29.63      2.60 o 
   3   4   5      632.87      705.20     16.02 o 
   4   4   5        7.97        7.18      2.26 o 
   5   4   5      116.87      113.28      5.61 o 
   6   4   5      161.96      160.92      6.42 o 
   7   4   5      320.81      336.23     10.06 o 
   8   4   5       15.05       14.88      3.30 o 
   9   4   5        4.34        3.22      3.21 o 
  10   4   5      196.20      190.90      9.73 o 
  11   4   5       53.94       58.79      4.41 o 
  12   4   5        0.00        1.81      2.88 o 
  13   4   5       16.49       27.79      4.92 o 
  14   4   5       63.87       55.93      5.36 o 
  15   4   5       59.56       49.72      4.96 o 
  16   4   5       33.41       43.85      6.04 o 
  17   4   5        5.79       19.25      5.70 o 
  18   4   5       16.10       12.20      5.73 o 
  19   4   5        1.63        4.87      5.48 o 
  20   4   5       35.21       24.50      9.17 o 
  21   4   5       15.97       19.21     11.03 o 
  22   4   5        8.32        7.41      9.13 o 
   1   5   5      480.60      523.42     17.49 o 
   2   5   5        7.13       11.91      3.19 o 
   3   5   5      401.38      437.90     15.67 o 
   4   5   5       39.22       48.18      4.22 o 
   5   5   5      113.35      128.60      5.93 o 
   6   5   5      248.90      255.27      9.13 o 
   7   5   5      363.56      355.47     12.67 o 
   8   5   5      171.75      148.40      9.67 o 
   9   5   5       49.04       56.90      5.01 o 
  10   5   5      875.20      856.07     28.36 o 
  11   5   5      380.80      401.80     14.96 o 
  12   5   5      618.94      551.57     19.39 o 
  13   5   5        0.63       12.99      4.54 o 
  14   5   5      163.46      168.64     10.58 o 
  15   5   5      118.70      126.63     11.22 o 
  16   5   5        1.24        4.30      6.66 o 
  17   5   5       10.40       11.29      6.71 o 
  18   5   5      108.83      115.88     11.77 o 
  19   5   5       17.55       30.04      8.20 o 
  20   5   5       18.85       26.54     10.95 o 
  21   5   5       13.97       22.64     11.68 o 
   0   6   5      138.27      146.13     10.91 o 
   1   6   5      258.58      269.29     11.25 o 
   2   6   5        2.84        7.25      3.74 o 
   3   6   5       44.16       44.41      5.62 o 
   4   6   5        2.57        0.86      3.35 o 
   5   6   5        0.01        6.56      4.44 o 
   6   6   5      110.93      108.84      6.07 o 
   7   6   5        2.99        2.68      4.12 o 
   8   6   5       38.25       43.99      5.20 o 
   9   6   5       29.07       29.00      4.57 o 
  10   6   5       40.73       41.81      6.23 o 
  11   6   5       16.49       21.37      5.41 o 
  12   6   5      146.15      160.91     10.50 o 
  13   6   5        2.93        8.76      5.60 o 
  14   6   5       87.01       94.60      9.09 o 
  15   6   5        5.18       15.21      5.83 o 
  16   6   5        1.33        3.05      6.31 o 
  17   6   5        7.82        5.28      7.55 o 
  18   6   5      139.17      135.62     14.86 o 
  19   6   5        1.26       13.59     12.47 o 
   1   7   5       44.41       52.89      6.09 o 
   2   7   5        7.51        2.33      3.99 o 
   3   7   5      113.03      123.44      8.41 o 
   4   7   5        3.33       13.77      7.30 o 
   5   7   5       16.87       20.02      4.85 o 
   6   7   5       95.44       87.99      7.07 o 
   7   7   5       23.39       34.02      6.38 o 
   8   7   5      165.57      153.31     12.42 o 
   9   7   5        0.60        9.31      6.39 o 
  10   7   5      340.12      318.71     19.15 o 
  11   7   5       17.94       23.53      7.51 o 
  12   7   5      125.06      125.93     12.32 o 
  13   7   5       47.93       64.27     10.12 o 
  14   7   5        3.92       28.29      9.49 o 
  15   7   5       26.33       22.98      9.88 o 
  16   7   5       16.08       18.80     10.87 o 
   0   8   5       96.36      106.15     16.42 o 
   1   8   5       44.40       51.80     12.12 o 
   2   8   5        2.76       17.69      7.67 o 
   3   8   5       31.52       39.76      8.99 o 
   4   8   5       18.41       25.15      9.96 o 
   5   8   5       10.58       10.82      7.68 o 
   6   8   5       45.79       32.68      9.16 o 
   7   8   5        0.32        2.82      7.29 o 
   8   8   5      133.65      123.22     13.24 o 
   9   8   5        0.13        6.52      7.56 o 
  10   8   5       13.32       16.71      9.14 o 
  11   8   5        1.49       18.05      9.07 o 
  12   8   5       26.13       15.23      9.41 o 
   1   9   5       92.30       89.25     14.68 o 
   2   9   5        0.09       13.93     13.62 o 
   3   9   5       39.07       43.73     12.42 o 
   4   9   5        4.71       -5.05      8.77 o 
   5   9   5       14.82        4.97      8.98 o 
   0   0   6     2427.23     2630.05     74.71 o 
   1   0   6      134.28      140.88      4.58 o 
   2   0   6     2665.88     3132.75     65.32 o 
   3   0   6      963.10      881.56     18.28 o 
   4   0   6     4914.76     5110.83    112.47 o 
   5   0   6     1650.14     1706.61     49.51 o 
   6   0   6    15708.29    15886.80    397.98 o 
   7   0   6      878.66      928.28     17.57 o 
   8   0   6     1503.88     1744.80     53.08 o 
   9   0   6        0.11        7.08      3.80 o 
  10   0   6      838.40      896.98     31.91 o 
  11   0   6       20.44       27.40      4.77 o 
  12   0   6      150.17      131.84      8.94 o 
  13   0   6      538.01      493.19     22.92 o 
  14   0   6      282.91      260.18     15.30 o 
  15   0   6     3403.26     3608.84    155.06 o 
  16   0   6       32.19       24.64     13.28 o 
  17   0   6      323.31      342.94     20.22 o 
  18   0   6       64.22       77.42      9.93 o 
  19   0   6      311.90      307.40     20.29 o 
  20   0   6       25.07       36.28     11.34 o 
  21   0   6      203.77      212.66     21.58 o 
  22   0   6       37.39       45.56     12.37 o 
  23   0   6       63.10       82.96     16.08 o 
  24   0   6       41.66       30.86     13.25 o 
  25   0   6       22.87       30.24     15.55 o 
   1   1   6        2.96        2.23      1.65 o 
   2   1   6      737.14      611.54     17.04 o 
   3   1   6      225.90      172.89      4.51 o 
   4   1   6       15.36       13.72      1.87 o 
   5   1   6      878.98      878.95     13.72 o 
   6   1   6       15.47       13.95      2.09 o 
   7   1   6        0.07        0.88      1.63 o 
   8   1   6     1492.74     1505.17     24.68 o 
   9   1   6      905.79      885.64     17.02 o 
  10   1   6       85.70       82.73      4.20 o 
  11   1   6      593.05      619.35     17.07 o 
  12   1   6      195.35      203.96      7.98 o 
  13   1   6       63.67       78.24      5.55 o 
  14   1   6        1.20        5.70      3.86 o 
  15   1   6      211.49      216.06     10.35 o 
  16   1   6      133.36      149.18      8.93 o 
  17   1   6      204.08      234.76     11.43 o 
  18   1   6       79.32       73.78      6.63 o 
  19   1   6       20.87       29.76      5.73 o 
  20   1   6       67.61       79.46      8.01 o 
  21   1   6       19.69       21.72      7.39 o 
  22   1   6        0.03       -5.30      6.45 o 
  23   1   6       12.77       22.37      8.33 o 
  24   1   6        4.39       13.34      8.72 o 
   0   2   6     2038.21     2204.12     46.22 o 
   1   2   6      104.46      128.16      3.14 o 
   2   2   6     3452.80     3734.74     61.37 o 
   3   2   6      512.55      460.68      7.52 o 
   4   2   6       22.82       29.99      2.03 o 
   5   2   6      382.82      382.77      8.45 o 
   6   2   6       32.54       17.21      2.11 o 
   7   2   6      141.10      161.48      4.69 o 
   8   2   6       60.90       61.24      2.91 o 
   9   2   6     1216.46     1199.50     23.23 o 
  10   2   6       57.48       49.01      3.00 o 
  11   2   6        7.96       14.73      3.22 o 
  12   2   6      266.75      233.81      7.78 o 
  13   2   6     3286.51     3263.60     91.96 o 
  14   2   6      134.73      137.60      8.40 o 
  15   2   6     1024.86      963.89     30.40 o 
  16   2   6      698.77      740.44     25.44 o 
  17   2   6       64.08       68.66      6.46 o 
  18   2   6       22.50       27.58      5.68 o 
  19   2   6        0.71        4.06      4.93 o 
  20   2   6       15.88       16.82      5.70 o 
  21   2   6        0.09       -1.07      6.36 o 
  22   2   6        0.80        5.25      7.70 o 
  23   2   6        8.96        6.55      8.02 o 
  24   2   6        0.09       -8.93      8.93 o 
   1   3   6     1036.28     1131.34     20.64 o 
   2   3   6     1602.42     1756.47     34.81 o 
   3   3   6      236.99      265.26      7.45 o 
   4   3   6       84.73       78.10      3.33 o 
   5   3   6      518.27      518.32     12.97 o 
   6   3   6      259.79      234.27      5.50 o 
   7   3   6       14.72       12.84      3.14 o 
   8   3   6       15.39       17.97      2.72 o 
   9   3   6       31.34       28.66      2.94 o 
  10   3   6       39.80       42.08      3.24 o 
  11   3   6        7.53        8.98      3.43 o 
  12   3   6        2.93        5.32      2.74 o 
  13   3   6      184.18      173.82      6.97 o 
  14   3   6        0.88        0.73      3.13 o 
  15   3   6        3.10       -1.99      4.12 o 
  16   3   6       26.13       30.66      6.51 o 
  17   3   6        0.04       -0.69      4.28 o 
  18   3   6        4.68        5.38      4.95 o 
  19   3   6       13.22       17.91      6.91 o 
  20   3   6        1.92       -1.95      5.37 o 
  21   3   6        3.29       18.40      8.70 o 
  22   3   6        5.34       11.78      8.03 o 
  23   3   6        0.72       -4.96      8.49 o 
   0   4   6     5102.30     5013.28    176.05 o 
   1   4   6      861.03      748.82     16.01 o 
   2   4   6       39.52       39.01      2.66 o 
   3   4   6       53.90       50.70      3.27 o 
   4   4   6     1462.75     1537.27     34.48 o 
   5   4   6      670.91      643.96     15.57 o 
   6   4   6      763.34      681.24     18.22 o 
   7   4   6       37.19       44.54      4.07 o 
   8   4   6       29.90       34.20      3.47 o 
   9   4   6       42.75       50.93      3.30 o 
  10   4   6        2.35        1.87      2.72 o 
  11   4   6      304.80      323.19     10.83 o 
  12   4   6        8.45       10.11      3.65 o 
  13   4   6      596.23      609.75     18.41 o 
  14   4   6      167.96      154.48      7.72 o 
  15   4   6      139.80      153.03     10.27 o 
  16   4   6      132.07      145.82     10.18 o 
  17   4   6        6.69        9.62      5.22 o 
  18   4   6        0.50        1.78      5.18 o 
  19   4   6        0.04        8.11      6.30 o 
  20   4   6        2.83        1.33      6.31 o 
  21   4   6        0.07        0.59      6.82 o 
  22   4   6        6.82        1.26      9.46 o 
   1   5   6       88.68       88.46      6.17 o 
   2   5   6      309.44      344.88     11.72 o 
   3   5   6       40.82       39.16      3.53 o 
   4   5   6      436.93      471.03     13.62 o 
   5   5   6        1.15        2.48      3.57 o 
   6   5   6       24.82       35.88      3.83 o 
   7   5   6      438.49      417.66     13.43 o 
   8   5   6      118.30      129.28      7.51 o 
   9   5   6      147.38      136.35      7.35 o 
  10   5   6      422.18      449.70     16.99 o 
  11   5   6      442.74      407.33     16.34 o 
  12   5   6        9.51        4.57      4.39 o 
  13   5   6       11.68       16.40      5.23 o 
  14   5   6       86.29      107.68      9.27 o 
  15   5   6       37.00       45.44      8.21 o 
  16   5   6      188.65      190.69     14.87 o 
  17   5   6        0.21        4.67     10.44 o 
  18   5   6       50.86       37.82     10.17 o 
  19   5   6       37.43       40.43      9.24 o 
  20   5   6        0.49       -4.47      8.29 o 
   0   6   6       13.75        5.28      6.87 o 
   1   6   6      282.19      275.99     12.32 o 
   2   6   6      336.00      305.61     13.33 o 
   3   6   6        0.24       10.86      4.53 o 
   4   6   6      489.64      483.71     18.08 o 
   5   6   6       30.20       26.23      4.77 o 
   6   6   6       46.50       61.40      5.86 o 
   7   6   6        0.65       10.43      3.86 o 
   8   6   6      182.56      169.15      9.73 o 
   9   6   6       43.49       48.06      7.24 o 
  10   6   6      135.04      132.71      8.87 o 
  11   6   6       21.93       25.56      5.69 o 
  12   6   6        8.39        9.52      4.94 o 
  13   6   6        0.05        4.57      5.44 o 
  14   6   6       19.78       36.81      6.98 o 
  15   6   6      325.58      307.26     20.49 o 
  16   6   6       32.54       23.00      7.72 o 
  17   6   6        0.27       -3.87      7.70 o 
  18   6   6       37.89       35.82     12.04 o 
   1   7   6        5.19        6.20      4.62 o 
   2   7   6      186.93      171.47     11.41 o 
   3   7   6       22.41       25.53      6.69 o 
   4   7   6      234.08      221.05     11.96 o 
   5   7   6       74.17       83.16     11.38 o 
   6   7   6        8.11       24.13      5.84 o 
   7   7   6       71.49       66.21      7.84 o 
   8   7   6       50.62       53.68      7.97 o 
   9   7   6        0.34       11.81      6.55 o 
  10   7   6       27.22       38.14      8.10 o 
  11   7   6        4.65        0.93      6.77 o 
  12   7   6        0.03       10.83      7.03 o 
  13   7   6        1.15        1.17      6.70 o 
  14   7   6        1.20        4.09      8.72 o 
  15   7   6        1.74       -2.23      8.04 o 
  16   7   6       41.19       25.82     12.61 o 
   0   8   6      103.22       75.05     12.92 o 
   1   8   6      114.66      120.39     16.18 o 
   2   8   6       16.01       12.09      7.52 o 
   3   8   6       80.30       56.68      9.27 o 
   4   8   6       23.23       37.72     10.54 o 
   5   8   6        7.76       30.74      8.42 o 
   6   8   6       95.83       91.49     11.00 o 
   7   8   6      166.97      142.97     13.79 o 
   8   8   6        0.26        4.39      8.79 o 
   9   8   6       22.19       26.44      8.60 o 
  10   8   6        1.72        9.30      7.72 o 
  11   8   6       44.71       41.70     11.17 o 
  12   8   6        6.80       12.26     10.13 o 
   1   9   6        0.56        5.78      9.51 o 
   2   9   6        0.49        3.27     11.88 o 
   3   9   6        5.39       14.56      9.80 o 
   4   9   6      129.15      150.81     18.69 o 
   1   1   7     3525.11     3400.36     55.21 o 
   2   1   7     1129.72     1212.29     17.51 o 
   3   1   7    35560.57    35419.86    589.39 o 
   4   1   7     3730.01     3687.14     48.88 o 
   5   1   7       11.66       13.08      2.26 o 
   6   1   7      963.91      994.34     22.22 o 
   7   1   7     1606.90     1708.36     28.79 o 
   8   1   7        5.30       10.15      2.59 o 
   9   1   7      448.71      412.07      7.92 o 
  10   1   7      263.39      279.79      8.61 o 
  11   1   7      128.16      108.09      5.38 o 
  12   1   7       66.53       76.68      5.08 o 
  13   1   7      308.94      307.58     11.34 o 
  14   1   7        6.48        6.93      3.98 o 
  15   1   7     1385.08     1475.30     45.64 o 
  16   1   7       27.89       28.11      5.25 o 
  17   1   7      134.56      140.26      8.78 o 
  18   1   7       29.86       41.12      6.13 o 
  19   1   7       87.58       76.48      7.74 o 
  20   1   7      125.38      125.28     11.53 o 
  21   1   7        1.73        4.71      5.47 o 
  22   1   7       29.59       27.97      7.94 o 
  23   1   7       38.46       66.08     10.54 o 
  24   1   7        1.26        8.54      8.39 o 
   0   2   7     1864.40     1843.29     40.49 o 
   1   2   7      350.79      386.55     10.64 o 
   2   2   7        1.30        8.76      3.80 o 
   3   2   7       10.83        9.32      2.41 o 
   4   2   7     3479.84     3499.82     65.98 o 
   5   2   7     1146.20     1152.81     22.50 o 
   6   2   7       90.34       81.82      4.54 o 
   7   2   7       76.28       65.76      3.33 o 
   8   2   7     1494.11     1429.40     29.08 o 
   9   2   7     2137.32     2101.03     41.86 o 
  10   2   7      155.85      157.87      5.00 o 
  11   2   7       19.10       22.54      3.70 o 
  12   2   7       81.41       68.66      4.08 o 
  13   2   7      551.23      556.86     18.31 o 
  14   2   7      134.75      152.96      8.34 o 
  15   2   7      108.35      108.97      7.26 o 
  16   2   7      271.92      273.68     12.33 o 
  17   2   7      112.56      114.61      7.85 o 
  18   2   7       45.31       57.20      6.61 o 
  19   2   7        2.84        2.89      4.83 o 
  20   2   7       16.66       16.17      5.79 o 
  21   2   7        0.40        9.75      7.16 o 
  22   2   7        0.05        4.62      7.34 o 
  23   2   7        3.75       -6.86      7.79 o 
  24   2   7        7.62       14.61      9.16 o 
   1   3   7     1303.61     1396.63     37.35 o 
   2   3   7       10.53       20.17      3.03 o 
   3   3   7      684.72      684.61     13.05 o 
   4   3   7        8.84       24.21      1.74 o 
   5   3   7      626.63      627.87     13.46 o 
   6   3   7      553.41      579.04     14.36 o 
   7   3   7       86.61       70.76      3.56 o 
   8   3   7     1231.72     1134.49     28.78 o 
   9   3   7       13.22       18.67      2.52 o 
  10   3   7       62.80       60.79      4.17 o 
  11   3   7      278.06      276.00      8.73 o 
  12   3   7        4.83       10.80      3.39 o 
  13   3   7     2248.97     2258.21     55.50 o 
  14   3   7      126.36      118.28      7.35 o 
  15   3   7     1827.57     1816.24     56.89 o 
  16   3   7        6.37       -0.27      3.80 o 
  17   3   7        0.07       12.42      5.03 o 
  18   3   7       53.42       60.38      7.50 o 
  19   3   7       22.02       40.69      7.07 o 
  20   3   7       53.38       44.65      7.69 o 
  21   3   7       42.56       48.70      9.81 o 
  22   3   7       15.76       10.72      9.75 o 
  23   3   7       72.01       94.45     14.78 o 
   0   4   7      257.38      312.83     13.64 o 
   1   4   7       95.46       92.44      3.47 o 
   2   4   7        8.29       14.91      2.71 o 
   3   4   7      164.18      200.42      6.45 o 
   4   4   7      122.23      115.80      4.85 o 
   5   4   7       17.96       21.23      2.97 o 
   6   4   7      119.79      118.80      5.89 o 
   7   4   7      252.43      251.64      8.58 o 
   8   4   7        6.93        8.51      2.72 o 
   9   4   7       66.03       56.98      4.24 o 
  10   4   7      120.98      135.31      5.99 o 
  11   4   7      352.31      336.23     12.28 o 
  12   4   7      182.17      174.44      8.05 o 
  13   4   7      375.24      379.08     13.87 o 
  14   4   7      511.73      518.17     17.67 o 
  15   4   7      119.00      125.77      9.04 o 
  16   4   7       41.33       44.83      7.28 o 
  17   4   7        6.24        3.14      5.24 o 
  18   4   7       10.00       10.28      6.21 o 
  19   4   7        3.99        9.19      6.67 o 
  20   4   7        7.49       24.37     10.39 o 
  21   4   7        0.00       13.18      9.54 o 
  22   4   7        0.24        5.53      8.76 o 
   1   5   7      420.28      411.25     14.62 o 
   2   5   7        3.37        9.80      3.82 o 
   3   5   7      849.33      904.61     26.43 o 
   4   5   7        4.42       13.37      3.16 o 
   5   5   7        8.85       16.66      3.64 o 
   6   5   7       30.91       29.14      3.70 o 
   7   5   7       16.33       16.84      4.10 o 
   8   5   7       60.32       76.34      6.85 o 
   9   5   7      137.84      137.57      8.11 o 
  10   5   7       69.99       74.69      6.66 o 
  11   5   7      228.37      231.24     11.27 o 
  12   5   7      382.88      382.53     16.57 o 
  13   5   7      561.19      589.71     23.43 o 
  14   5   7      282.38      284.52     15.62 o 
  15   5   7      395.92      369.79     20.24 o 
  16   5   7        8.32        9.44      6.56 o 
  17   5   7        0.11        4.07      6.12 o 
  18   5   7       33.82       30.58      8.23 o 
  19   5   7        4.06       10.52      7.30 o 
  20   5   7        4.44       10.28      9.73 o 
   0   6   7       27.32       19.62      7.69 o 
   1   6   7        1.13        3.79      4.38 o 
   2   6   7      160.99      171.66      8.90 o 
   3   6   7        7.67       10.06      4.15 o 
   4   6   7       26.85       30.67      5.03 o 
   5   6   7       31.35       31.24      4.75 o 
   6   6   7       58.64       63.53      7.06 o 
   7   6   7        2.99       12.66      5.41 o 
   8   6   7        7.48        8.69      4.70 o 
   9   6   7      273.44      282.26     15.38 o 
  10   6   7        0.05        5.28      5.55 o 
  11   6   7        0.37        3.58      6.68 o 
  12   6   7        0.54       -0.72      5.30 o 
  13   6   7      125.29      126.85      9.99 o 
  14   6   7      141.20      159.13     12.75 o 
  15   6   7        3.47        0.98      6.12 o 
  16   6   7       38.69       39.51      8.75 o 
  17   6   7        1.25       13.91     11.31 o 
  18   6   7       37.17       24.93      9.99 o 
   1   7   7      264.66      242.67     13.41 o 
   2   7   7       34.34       23.99      5.39 o 
   3   7   7      253.99      251.38     14.39 o 
   4   7   7       24.16       28.65      6.07 o 
   5   7   7        0.81       10.50      7.49 o 
   6   7   7        0.32        8.07      5.40 o 
   7   7   7       57.07       62.73      7.91 o 
   8   7   7        9.58        5.04      5.73 o 
   9   7   7       60.03       62.46      8.51 o 
  10   7   7        3.63       10.01      6.17 o 
  11   7   7        4.16        1.17      6.05 o 
  12   7   7        0.01        6.02      6.63 o 
  13   7   7       11.90       10.44      7.32 o 
  14   7   7        2.82        7.03      8.99 o 
  15   7   7       95.45       87.08     13.61 o 
   0   8   7       18.19       14.71     16.47 o 
   1   8   7        5.45       11.42      8.23 o 
   2   8   7       35.57       54.89     10.08 o 
   3   8   7        1.48       14.45      7.47 o 
   4   8   7       35.13       37.70      9.14 o 
   5   8   7        2.43       13.91      7.04 o 
   6   8   7        8.29        4.37      6.80 o 
   7   8   7       12.95        2.54      7.51 o 
   8   8   7       23.73       15.52      8.04 o 
   9   8   7        4.03        1.47      7.92 o 
  10   8   7        0.86       27.01     11.55 o 
  11   8   7        0.10        3.80      8.36 o 
   1   9   7        4.43       -2.10      9.13 o 
   2   9   7       23.47       29.04     11.60 o 
   3   9   7        4.64       22.86     29.46 o 
   0   0   8     1901.64     1724.09     78.72 o 
   1   0   8      906.04      964.20     22.65 o 
   2   0   8     5130.89     5384.60    133.71 o 
   3   0   8     1014.01     1088.14     25.81 o 
   4   0   8      846.14      922.28     32.92 o 
   5   0   8      191.78      136.66      5.34 o 
   6   0   8     5302.12     5870.44    148.89 o 
   7   0   8     1145.81     1598.76     39.22 o 
   8   0   8      431.91      455.10     11.53 o 
   9   0   8      282.62      252.27     11.48 o 
  10   0   8       25.64       23.22      4.37 o 
  11   0   8     1992.71     1877.32     66.94 o 
  12   0   8       36.62       34.80      7.78 o 
  13   0   8     2519.79     2514.90    101.52 o 
  14   0   8        0.03        5.70      7.81 o 
  15   0   8     3047.58     3290.77    146.34 o 
  16   0   8       77.24       74.54      9.68 o 
  17   0   8        6.06        5.10      7.01 o 
  18   0   8      257.39      256.25     19.12 o 
  19   0   8      190.77      168.01     16.18 o 
  20   0   8        0.43       -1.78      7.22 o 
  21   0   8      138.71      124.83     15.05 o 
  22   0   8        3.92        7.74     10.70 o 
  23   0   8        8.03       26.87     14.01 o 
  24   0   8       11.51       13.77     13.38 o 
   1   1   8      345.62      327.72      6.55 o 
   2   1   8       19.20       21.74      2.30 o 
   3   1   8      203.77      189.06      4.68 o 
   4   1   8       42.30       40.74      2.33 o 
   5   1   8      218.12      248.89      6.16 o 
   6   1   8      469.13      476.66     10.77 o 
   7   1   8      453.43      495.21     10.64 o 
   8   1   8      532.19      570.97     13.31 o 
   9   1   8     1215.12     1273.12     22.77 o 
  10   1   8      543.93      594.31     16.67 o 
  11   1   8       17.19       17.58      4.63 o 
  12   1   8       32.05       27.82      3.71 o 
  13   1   8       49.54       56.83      6.16 o 
  14   1   8        0.40        7.33      4.48 o 
  15   1   8      415.23      414.77     15.90 o 
  16   1   8      258.90      263.84     12.29 o 
  17   1   8      361.59      380.04     15.89 o 
  18   1   8        1.76       -2.22      4.31 o 
  19   1   8        0.01        2.73      5.04 o 
  20   1   8       41.64       43.74      6.90 o 
  21   1   8       17.94       36.38      7.06 o 
  22   1   8        5.06       22.58      9.41 o 
  23   1   8        3.14       21.85      8.83 o 
  24   1   8        6.91        3.31      7.76 o 
   0   2   8      304.77      342.45      9.13 o 
   1   2   8       20.56       28.09      1.80 o 
   2   2   8     1637.00     1619.31     24.89 o 
   3   2   8     1057.68     1072.53     23.50 o 
   4   2   8      235.52      280.93      7.12 o 
   5   2   8     4924.75     5258.97    110.64 o 
   6   2   8      437.93      450.49     10.54 o 
   7   2   8        0.30        6.72      2.80 o 
   8   2   8      178.06      152.12      4.63 o 
   9   2   8      460.21      417.40     10.03 o 
  10   2   8      151.52      138.27      4.74 o 
  11   2   8      260.72      247.94      8.75 o 
  12   2   8       44.26       42.07      4.13 o 
  13   2   8      244.08      247.02     10.43 o 
  14   2   8        4.52       13.35      5.06 o 
  15   2   8      807.88      768.76     26.55 o 
  16   2   8      156.93      158.63      9.08 o 
  17   2   8        3.67        7.07      5.36 o 
  18   2   8       72.41       59.50      6.54 o 
  19   2   8       90.82       96.34      9.23 o 
  20   2   8       22.22       15.57      6.31 o 
  21   2   8       26.29       27.69      7.22 o 
  22   2   8        1.04        4.61      7.56 o 
  23   2   8       11.71       19.64      8.95 o 
   1   3   8      150.64      161.55      4.83 o 
   2   3   8     1279.52     1372.56     23.01 o 
   3   3   8       44.57       44.51      4.45 o 
   4   3   8      343.39      362.28      8.10 o 
   5   3   8        1.16        2.80      2.11 o 
   6   3   8      318.14      310.62      8.23 o 
   7   3   8       20.94       25.38      2.79 o 
   8   3   8       60.32       54.92      3.64 o 
   9   3   8      143.77      125.14      5.87 o 
  10   3   8        0.94       11.71      4.41 o 
  11   3   8       94.35      101.60      5.26 o 
  12   3   8      547.52      520.91     15.52 o 
  13   3   8      171.57      172.03      8.62 o 
  14   3   8        2.86        7.81      5.04 o 
  15   3   8        5.73       -3.68      4.55 o 
  16   3   8      102.78      101.91      8.54 o 
  17   3   8       71.85       79.03      8.17 o 
  18   3   8        3.86       13.58      6.18 o 
  19   3   8       13.95       22.04      6.76 o 
  20   3   8       21.55       21.72      6.69 o 
  21   3   8        5.53       12.47      7.73 o 
  22   3   8        1.55       16.23      9.60 o 
  23   3   8       24.32       36.47     11.91 o 
   0   4   8      320.76      379.57     15.74 o 
   1   4   8      582.82      650.24     14.59 o 
   2   4   8      374.94      360.83     13.29 o 
   3   4   8     1457.46     1535.58     38.72 o 
   4   4   8      101.34      116.06      4.83 o 
   5   4   8      839.21      922.47     26.79 o 
   6   4   8       50.01       38.29      4.03 o 
   7   4   8       54.16       56.01      5.72 o 
   8   4   8       94.56       93.76      5.83 o 
   9   4   8        6.28        6.32      3.75 o 
  10   4   8      331.39      313.70     13.38 o 
  11   4   8       24.04       23.29      5.84 o 
  12   4   8      237.46      236.89     10.83 o 
  13   4   8     1440.53     1506.35     44.47 o 
  14   4   8      241.71      241.00     12.98 o 
  15   4   8      714.16      707.48     31.51 o 
  16   4   8      111.08       83.66      9.21 o 
  17   4   8       50.10       54.51      8.20 o 
  18   4   8       25.83       25.19      7.12 o 
  19   4   8       30.78       17.58      7.36 o 
  20   4   8        2.75        9.49      7.36 o 
  21   4   8       27.93       47.66     12.14 o 
   1   5   8       17.92       26.83      3.87 o 
   2   5   8      436.48      455.18     16.32 o 
   3   5   8      134.59      146.66      7.17 o 
   4   5   8       28.22       33.98      3.53 o 
   5   5   8      157.55      162.86      7.99 o 
   6   5   8       72.04       90.44      6.04 o 
   7   5   8        5.04        6.25      4.79 o 
   8   5   8      158.02      147.07      8.19 o 
   9   5   8        0.93       -0.19      3.68 o 
  10   5   8        7.36       11.88      5.86 o 
  11   5   8       83.28       76.58      7.05 o 
  12   5   8       32.53       38.20      5.69 o 
  13   5   8      106.85       97.25      7.56 o 
  14   5   8       94.37       85.75      8.37 o 
  15   5   8      186.40      155.07     12.12 o 
  16   5   8       25.77       37.90      8.17 o 
  17   5   8       72.59       49.82      9.04 o 
  18   5   8        0.96       -6.92      6.92 o 
  19   5   8       13.31       10.23      7.58 o 
  20   5   8        0.77        3.06      9.21 o 
   0   6   8        0.32       -0.15      5.50 o 
   1   6   8       23.79       18.63      4.38 o 
   2   6   8        4.14       18.28      5.00 o 
   3   6   8        9.76       10.30      4.28 o 
   4   6   8       65.57       60.80      6.83 o 
   5   6   8       60.54       66.22      7.13 o 
   6   6   8       45.54       54.49      6.80 o 
   7   6   8      244.94      210.78     11.79 o 
   8   6   8      219.99      210.04     12.19 o 
   9   6   8        6.54        7.55      5.65 o 
  10   6   8       20.97       11.55      4.82 o 
  11   6   8        0.06       17.62      5.69 o 
  12   6   8       46.60       48.81      7.22 o 
  13   6   8      278.51      259.41     14.62 o 
  14   6   8        4.22       16.67      7.83 o 
  15   6   8      154.35      161.90     14.26 o 
  16   6   8       18.30       12.74      7.59 o 
  17   6   8       71.53       69.60     11.52 o 
  18   6   8        0.03        4.19      9.08 o 
   1   7   8       22.33       25.84      6.09 o 
   2   7   8       68.07       62.05      7.45 o 
   3   7   8       44.80       55.81      7.78 o 
   4   7   8      104.79       96.11      9.13 o 
   5   7   8      135.45      118.00      9.43 o 
   6   7   8       12.21       17.89      5.88 o 
   7   7   8        5.10       12.85      6.87 o 
   8   7   8       24.63       18.62      6.39 o 
   9   7   8        6.04       16.50      8.47 o 
  10   7   8        2.88       -1.39      5.99 o 
  11   7   8        2.77       24.77      8.43 o 
  12   7   8       26.25       27.95      7.89 o 
  13   7   8        4.69        0.69      7.69 o 
  14   7   8        0.16       12.60      9.65 o 
  15   7   8        6.56        3.63      8.89 o 
   0   8   8        2.15       -9.44      9.75 o 
   1   8   8       25.82       18.98      8.96 o 
   2   8   8       29.92       26.90      9.29 o 
   3   8   8        0.00        9.90      7.56 o 
   4   8   8        0.48        1.03      6.63 o 
   5   8   8       75.94       72.96     10.31 o 
   6   8   8       60.75       78.28     10.61 o 
   7   8   8       23.01       43.94      9.47 o 
   8   8   8        3.26        6.03      7.55 o 
   9   8   8        2.66       -2.86      7.28 o 
  10   8   8       27.87       21.31      8.81 o 
  11   8   8       54.21       65.44     12.52 o 
   1   1   9     1636.10     1743.96     30.66 o 
   2   1   9      466.35      420.03      8.51 o 
   3   1   9     3754.22     4132.80     73.53 o 
   4   1   9     1918.82     1785.02     31.20 o 
   5   1   9     1100.45     1295.72     22.38 o 
   6   1   9      558.09      577.84     10.93 o 
   7   1   9      404.16      360.22      7.68 o 
   8   1   9      395.84      369.78      8.12 o 
   9   1   9      896.88      899.58     25.38 o 
  10   1   9      471.55      420.30     11.44 o 
  11   1   9      545.68      526.89     15.39 o 
  12   1   9      997.61     1034.47     29.84 o 
  13   1   9      565.52      562.00     18.60 o 
  14   1   9      210.68      226.22     10.59 o 
  15   1   9       82.66       78.35      7.05 o 
  16   1   9      342.75      359.36     14.97 o 
  17   1   9      569.46      541.28     21.56 o 
  18   1   9       23.77       37.67      6.03 o 
  19   1   9        0.19        5.64      5.04 o 
  20   1   9       19.18       13.64      6.06 o 
  21   1   9        2.02        1.95      5.58 o 
  22   1   9       15.14       19.20      8.53 o 
  23   1   9      123.80      158.30     18.19 o 
  24   1   9       48.41       72.73     14.06 o 
   0   2   9        3.67       15.31      3.29 o 
   1   2   9       27.81       20.41      1.72 o 
   2   2   9      113.06      124.49      3.37 o 
   3   2   9        0.89        6.68      2.97 o 
   4   2   9      255.16      276.80      7.36 o 
   5   2   9     1594.42     1745.87     45.05 o 
   6   2   9      434.77      469.57     11.38 o 
   7   2   9      385.60      363.43     10.71 o 
   8   2   9       23.91       22.25      4.37 o 
   9   2   9      777.99      760.25     20.21 o 
  10   2   9       35.63       40.73      2.84 o 
  11   2   9      528.74      513.82     13.66 o 
  12   2   9      190.44      182.25      7.84 o 
  13   2   9      799.76      736.21     23.29 o 
  14   2   9       37.93       43.16      5.26 o 
  15   2   9       15.20       18.06      4.49 o 
  16   2   9      184.92      182.44     11.05 o 
  17   2   9      141.33      139.71     10.03 o 
  18   2   9       37.33       49.98      7.55 o 
  19   2   9        1.96        1.49      6.19 o 
  20   2   9        5.20        5.75      6.21 o 
  21   2   9        6.73        5.96      6.57 o 
  22   2   9        4.43        2.39      7.22 o 
  23   2   9        8.00        2.84      7.49 o 
   1   3   9     1879.64     1803.51     33.95 o 
   2   3   9       38.02       29.40      2.61 o 
   3   3   9      195.77      214.20      6.15 o 
   4   3   9      125.68      133.00      4.62 o 
   5   3   9     3564.94     3753.05     88.95 o 
   6   3   9       68.64       70.61      3.70 o 
   7   3   9      390.57      351.94      9.73 o 
   8   3   9      201.76      213.12      9.63 o 
   9   3   9      510.37      480.65     13.61 o 
  10   3   9       24.61       23.39      3.43 o 
  11   3   9        5.03       10.02      3.82 o 
  12   3   9      947.55      928.26     25.83 o 
  13   3   9       46.97       46.01      5.52 o 
  14   3   9      513.42      542.85     21.70 o 
  15   3   9      147.81      123.59      9.25 o 
  16   3   9        0.27        6.33      5.05 o 
  17   3   9        2.07        3.25      5.83 o 
  18   3   9      142.01      136.00     10.84 o 
  19   3   9       26.40       41.59      7.60 o 
  20   3   9      120.19      123.43     11.23 o 
  21   3   9        5.26       -1.83     10.46 o 
  22   3   9       54.18       62.56     12.50 o 
   0   4   9      123.06      123.30      8.31 o 
   1   4   9       26.68       35.77      2.60 o 
   2   4   9        5.19        8.45      4.63 o 
   3   4   9       12.43       14.95      3.03 o 
   4   4   9       34.72       47.88      4.53 o 
   5   4   9       32.65       39.48      4.18 o 
   6   4   9       27.99       38.27      4.37 o 
   7   4   9      209.42      200.30      9.63 o 
   8   4   9       24.15       19.90      3.95 o 
   9   4   9       21.87       29.44      4.79 o 
  10   4   9      208.76      226.53     10.64 o 
  11   4   9      114.38      112.72      8.15 o 
  12   4   9      246.09      251.62     11.77 o 
  13   4   9        0.77        7.33      4.52 o 
  14   4   9      248.78      258.37     15.44 o 
  15   4   9        0.30        3.35      5.62 o 
  16   4   9      231.53      207.16     14.61 o 
  17   4   9       59.97       54.01      8.68 o 
  18   4   9       73.05       76.50      9.88 o 
  19   4   9       15.12       17.06      7.83 o 
  20   4   9       19.08       35.81      9.24 o 
  21   4   9        0.09        5.45      9.19 o 
   1   5   9        1.71        8.75      6.19 o 
   2   5   9       30.08       18.85      3.94 o 
   3   5   9      520.99      499.56     22.04 o 
   4   5   9       41.23       58.13      5.87 o 
   5   5   9      203.35      208.37      9.34 o 
   6   5   9      233.09      229.62     10.41 o 
   7   5   9       31.15       38.23      4.96 o 
   8   5   9      460.30      428.55     16.68 o 
   9   5   9        3.64       14.20      7.11 o 
  10   5   9       88.20       90.35      6.92 o 
  11   5   9       34.15       41.18      6.23 o 
  12   5   9       10.32       25.00      5.55 o 
  13   5   9       12.18       10.92      5.04 o 
  14   5   9        0.76       14.29      6.39 o 
  15   5   9        6.18        9.27      7.01 o 
  16   5   9       25.48       38.97     12.16 o 
  17   5   9        6.14       18.50      8.48 o 
  18   5   9       15.09        9.72      9.03 o 
  19   5   9        0.22       11.04      8.39 o 
   0   6   9       81.45       67.45      8.87 o 
   1   6   9       50.30       58.72      5.33 o 
   2   6   9       41.86       38.79      6.50 o 
   3   6   9       26.42        9.16      5.05 o 
   4   6   9       86.74       89.62      7.94 o 
   5   6   9       14.33        3.86      4.75 o 
   6   6   9        0.03       12.12      7.16 o 
   7   6   9       35.97       34.52      7.41 o 
   8   6   9        3.10       17.48      7.48 o 
   9   6   9       53.94       57.53      6.99 o 
  10   6   9       11.48       20.37      6.17 o 
  11   6   9        2.75        6.87      7.36 o 
  12   6   9        0.08        4.66      5.32 o 
  13   6   9       76.30       73.86      8.34 o 
  14   6   9       27.88       30.05      8.39 o 
  15   6   9       23.31       16.08      8.33 o 
  16   6   9        0.11        5.34      7.66 o 
  17   6   9       10.71       13.87      8.98 o 
   1   7   9      251.04      232.04     15.48 o 
   2   7   9       52.16       65.61      7.61 o 
   3   7   9      217.85      210.06     13.42 o 
   4   7   9       54.73       49.18      7.93 o 
   5   7   9        0.02        6.84      5.97 o 
   6   7   9        3.93       -0.17      5.44 o 
   7   7   9       29.47       32.26      7.57 o 
   8   7   9       34.06       34.91      7.48 o 
   9   7   9      120.85      135.84     11.62 o 
  10   7   9      101.53       98.19     10.51 o 
  11   7   9        1.16        6.17      6.39 o 
  12   7   9       94.94       98.57     12.50 o 
  13   7   9       24.55        8.64      9.18 o 
  14   7   9       12.68       27.55     10.94 o 
   0   8   9        7.20       14.75     10.18 o 
   1   8   9       16.85       13.60      7.74 o 
   2   8   9        0.84        2.88      7.11 o 
   3   8   9        0.08        6.21      7.47 o 
   4   8   9       23.04       18.08      8.59 o 
   5   8   9        0.11       -1.29      6.83 o 
   6   8   9        0.92        7.85      8.42 o 
   7   8   9       14.11        5.76      7.90 o 
   8   8   9       13.05       -6.44      8.55 o 
   9   8   9        1.74       11.71      8.97 o 
  10   8   9        3.71        6.93      9.42 o 
   0   0  10     5589.08     6784.91    403.47 o 
   1   0  10      117.80      156.53     11.02 o 
   2   0  10     7880.12     8322.70    241.42 o 
   3   0  10     1439.63     1633.36     43.57 o 
   4   0  10      729.42      709.20     19.83 o 
   5   0  10     5878.78     6535.49    188.05 o 
   6   0  10       99.44      135.95      6.96 o 
   7   0  10      100.84      102.44      5.25 o 
   8   0  10      944.05      843.19     24.96 o 
   9   0  10        0.74        4.15      2.32 o 
  10   0  10      161.44      150.87      9.83 o 
  11   0  10       88.26       91.52     11.04 o 
  12   0  10      193.36      224.25     25.11 o 
  13   0  10      910.46      893.75     39.35 o 
  14   0  10      608.83      600.34     29.28 o 
  15   0  10      715.56      640.97     31.29 o 
  16   0  10        2.80       -7.12      7.34 o 
  17   0  10      160.98      179.27     14.84 o 
  18   0  10       64.23       46.97     10.35 o 
  19   0  10        0.04        7.69      8.90 o 
  20   0  10        1.36        9.79      7.49 o 
  21   0  10       11.99       36.19     15.17 o 
  22   0  10        0.19       14.57     11.34 o 
  23   0  10      140.38      120.79     20.46 o 
   1   1  10       83.96       76.17      3.23 o 
   2   1  10      527.57      553.37     11.39 o 
   3   1  10      519.40      595.47     12.65 o 
   4   1  10      391.11      388.66     10.64 o 
   5   1  10        2.84        1.53      1.85 o 
   6   1  10      259.12      228.63      5.46 o 
   7   1  10       12.28       14.31      3.38 o 
   8   1  10        2.18        3.36      1.90 o 
   9   1  10     2108.34     2071.13     42.62 o 
  10   1  10       46.39       38.22      2.41 o 
  11   1  10       30.10       38.56      3.93 o 
  12   1  10      222.86      205.69      8.77 o 
  13   1  10       40.10       46.19      5.24 o 
  14   1  10      104.69      114.26      7.36 o 
  15   1  10       11.27       17.32      4.48 o 
  16   1  10      101.57      101.34      8.11 o 
  17   1  10        5.69        1.15      4.42 o 
  18   1  10       37.08       44.44      6.54 o 
  19   1  10       53.09       70.61      8.59 o 
  20   1  10       22.64       26.41      8.87 o 
  21   1  10        0.85       -0.07      5.29 o 
  22   1  10        0.41       -1.66      7.68 o 
  23   1  10       24.30       44.66     11.79 o 
   0   2  10       44.21       42.68      3.59 o 
   1   2  10       45.69       50.77      2.69 o 
   2   2  10      448.32      475.12     11.87 o 
   3   2  10      174.98      144.77      5.90 o 
   4   2  10      417.84      455.39     11.42 o 
   5   2  10       10.85        5.89      2.51 o 
   6   2  10        0.01        5.44      3.29 o 
   7   2  10       63.28       47.86      3.57 o 
   8   2  10      150.40      153.15      6.47 o 
   9   2  10      294.66      283.91      9.60 o 
  10   2  10      220.85      207.45      7.86 o 
  11   2  10      497.94      460.83     13.06 o 
  12   2  10      381.97      356.20     15.03 o 
  13   2  10     5163.09     5372.67    185.03 o 
  14   2  10      761.63      774.88     29.49 o 
  15   2  10      993.42     1046.00     38.88 o 
  16   2  10        4.44        5.38      7.28 o 
  17   2  10        6.01       12.11      5.31 o 
  18   2  10       63.18       72.65     11.36 o 
  19   2  10       63.91       67.01      8.31 o 
  20   2  10        7.03       14.37      6.64 o 
  21   2  10       31.81       24.49      7.44 o 
  22   2  10        1.13        6.21      9.97 o 
  23   2  10       34.21       49.20     11.88 o 
   1   3  10       21.43       21.82      2.04 o 
   2   3  10      623.94      627.08     11.95 o 
   3   3  10      238.84      262.52      7.73 o 
   4   3  10      384.49      380.33     12.65 o 
   5   3  10       15.25       26.40      3.17 o 
   6   3  10       13.86        8.85      3.31 o 
   7   3  10       14.07       16.08      3.27 o 
   8   3  10      458.76      442.61     13.49 o 
   9   3  10      327.07      324.18     10.95 o 
  10   3  10        0.11        3.25      3.06 o 
  11   3  10       96.63       88.18      5.25 o 
  12   3  10      354.48      324.11     11.19 o 
  13   3  10       63.50       53.00      6.02 o 
  14   3  10        3.62        7.60      5.97 o 
  15   3  10      114.71      107.83      8.70 o 
  16   3  10      159.22      151.66     10.80 o 
  17   3  10      170.76      168.33     11.89 o 
  18   3  10        0.54       12.99      6.36 o 
  19   3  10        0.12       -5.52      5.52 o 
  20   3  10       67.21       86.01     10.88 o 
  21   3  10        0.96        9.74      8.11 o 
  22   3  10        0.08        0.95      8.53 o 
   0   4  10        6.54        6.37      4.24 o 
   1   4  10        1.95        3.00      4.83 o 
   2   4  10      745.52      776.62     21.03 o 
   3   4  10        4.44        6.96      3.84 o 
   4   4  10      416.59      390.44     12.74 o 
   5   4  10      220.41      244.26      9.86 o 
   6   4  10      162.62      153.28      7.58 o 
   7   4  10       18.26       18.61      4.03 o 
   8   4  10      190.62      200.96      9.44 o 
   9   4  10     1780.05     1801.19     55.25 o 
  10   4  10      863.64      829.60     30.08 o 
  11   4  10      408.42      424.29     16.94 o 
  12   4  10       92.95       95.50      9.54 o 
  13   4  10      993.59      987.56     40.18 o 
  14   4  10      512.79      504.15     24.36 o 
  15   4  10       56.98       69.82      8.95 o 
  16   4  10       14.73       13.70      6.64 o 
  17   4  10       11.08       14.44      6.31 o 
  18   4  10       93.72       86.27     10.72 o 
  19   4  10        5.30       23.75      7.91 o 
  20   4  10       26.30       15.36      8.22 o 
  21   4  10        0.80        5.76      8.99 o 
   1   5  10        0.05       -1.65      3.02 o 
   2   5  10      524.15      530.47     20.17 o 
   3   5  10       26.14       26.22      5.45 o 
   4   5  10        8.93       13.99      4.82 o 
   5   5  10       17.42       22.18      8.12 o 
   6   5  10        5.33        3.74      3.77 o 
   7   5  10      324.30      331.53     13.81 o 
   8   5  10      173.65      184.36      9.94 o 
   9   5  10      139.83      165.15     11.24 o 
  10   5  10      208.74      199.11     10.58 o 
  11   5  10       61.36       63.08      6.72 o 
  12   5  10        6.05        6.40      5.19 o 
  13   5  10      139.13      145.90     11.28 o 
  14   5  10        0.20        5.04      6.18 o 
  15   5  10        4.82       16.13     11.22 o 
  16   5  10       76.17       80.74     10.28 o 
  17   5  10        4.20        0.76      6.21 o 
  18   5  10        2.88        5.27      7.53 o 
  19   5  10        3.54       11.76      8.11 o 
   0   6  10      271.77      192.74     13.52 o 
   1   6  10       37.37       52.45      6.58 o 
   2   6  10       79.44       66.51      6.91 o 
   3   6  10        8.03        9.30      4.44 o 
   4   6  10       37.20       48.45      6.49 o 
   5   6  10       76.29       76.71      7.53 o 
   6   6  10      156.30      152.06     10.99 o 
   7   6  10       37.16       54.79      7.07 o 
   8   6  10        2.23       -0.22      4.75 o 
   9   6  10       28.34       22.54      7.21 o 
  10   6  10        5.84       19.94      7.37 o 
  11   6  10       11.18       19.80      6.96 o 
  12   6  10       51.45       57.33      8.51 o 
  13   6  10      139.30      156.05     15.11 o 
  14   6  10      181.87      183.62     18.85 o 
  15   6  10      139.36      140.84     15.73 o 
  16   6  10       16.91       27.56     10.17 o 
  17   6  10        0.06        5.52      8.72 o 
   1   7  10       19.41       34.61      7.94 o 
   2   7  10      139.44      135.51     14.45 o 
   3   7  10       34.99       34.53      7.40 o 
   4   7  10       38.55       35.16      6.96 o 
   5   7  10        0.85        9.50      5.72 o 
   6   7  10        0.01        7.49      5.91 o 
   7   7  10        8.89       14.62      6.50 o 
   8   7  10        0.03       10.29      6.84 o 
   9   7  10        3.66       -1.92      6.19 o 
  10   7  10       13.86       13.75      6.90 o 
  11   7  10       31.17       51.62      9.80 o 
  12   7  10       12.03       28.85     10.62 o 
  13   7  10        4.37       -3.93      8.80 o 
  14   7  10        1.35        5.30      9.30 o 
   0   8  10       82.24       87.73     16.85 o 
   1   8  10       28.81       37.58      9.02 o 
   2   8  10        0.65       14.07      8.18 o 
   3   8  10        0.92       19.81      8.57 o 
   4   8  10        0.00       -2.43      7.41 o 
   5   8  10        0.00       23.82      9.04 o 
   6   8  10        9.66       32.33      9.87 o 
   7   8  10       72.98       86.66     13.48 o 
   8   8  10        6.90       16.23      8.84 o 
   9   8  10        1.80        2.81      7.96 o 
   1   1  11      465.67      534.12     11.66 o 
   2   1  11      808.70     1033.12     21.65 o 
   3   1  11     1542.83     1763.69     34.53 o 
   4   1  11     4170.72     4389.61    101.08 o 
   5   1  11     1269.62     1281.91     24.28 o 
   6   1  11     1205.87     1072.75     22.76 o 
   7   1  11       68.11       57.18      2.91 o 
   8   1  11        5.05       11.34      2.90 o 
   9   1  11       77.51       64.80      4.78 o 
  10   1  11       53.76       39.28      4.37 o 
  11   1  11       15.80       17.41      3.31 o 
  12   1  11      758.06      763.28     23.35 o 
  13   1  11        0.51        5.47      4.96 o 
  14   1  11      114.12      121.09      7.40 o 
  15   1  11       47.92       56.78      5.83 o 
  16   1  11       15.51       15.98      6.37 o 
  17   1  11       75.52       74.37      8.27 o 
  18   1  11        0.02       -0.89      4.95 o 
  19   1  11       36.29       39.51      7.39 o 
  20   1  11        6.33        6.82      6.16 o 
  21   1  11        7.45        6.83      7.50 o 
  22   1  11       34.19       16.28      9.56 o 
  23   1  11       11.01       32.90     11.20 o 
   0   2  11      615.74      582.61     19.57 o 
   1   2  11      142.14      132.33      6.43 o 
   2   2  11      711.70      721.80     17.70 o 
   3   2  11       38.44       43.04      3.58 o 
   4   2  11      229.50      197.39      6.55 o 
   5   2  11        8.14       15.36      2.61 o 
   6   2  11      384.30      384.81     10.76 o 
   7   2  11       25.31       28.49      3.73 o 
   8   2  11       17.63       18.53      3.81 o 
   9   2  11      366.51      353.66     12.28 o 
  10   2  11      197.85      175.15      7.05 o 
  11   2  11      378.65      337.12     12.42 o 
  12   2  11     1109.29     1109.47     37.59 o 
  13   2  11      290.30      262.95     12.90 o 
  14   2  11       37.61       25.31      6.42 o 
  15   2  11      139.04      135.88      9.92 o 
  16   2  11        0.06        7.40      5.29 o 
  17   2  11       27.08       21.81      6.30 o 
  18   2  11        4.94        1.44      5.73 o 
  19   2  11       17.09       30.65      7.26 o 
  20   2  11        7.10        8.74      6.60 o 
  21   2  11       43.08       50.78      8.92 o 
  22   2  11       39.61       35.01     12.54 o 
   1   3  11       44.99       37.25      2.76 o 
   2   3  11        2.92       10.63      2.93 o 
   3   3  11      935.02     1038.89     24.88 o 
   4   3  11      641.73      673.43     19.21 o 
   5   3  11      481.85      504.78     14.57 o 
   6   3  11       10.00       15.48      3.84 o 
   7   3  11      718.09      729.94     19.84 o 
   8   3  11      245.97      201.42      7.79 o 
   9   3  11        4.26       17.41      3.33 o 
  10   3  11       26.07       24.77      3.89 o 
  11   3  11      260.12      263.99     10.48 o 
  12   3  11      303.82      277.41     11.73 o 
  13   3  11       14.17       12.35      4.71 o 
  14   3  11      647.99      624.29     27.83 o 
  15   3  11        6.98        4.44      4.86 o 
  16   3  11      583.87      582.60     25.57 o 
  17   3  11      188.95      151.93     11.54 o 
  18   3  11       37.70       28.44      7.12 o 
  19   3  11      178.93      177.89     14.19 o 
  20   3  11       17.02       25.61      8.05 o 
  21   3  11       26.96       50.90     10.13 o 
   0   4  11      140.99      141.36      9.03 o 
   1   4  11       38.92       41.21      3.53 o 
   2   4  11      153.54      146.12      6.67 o 
   3   4  11        3.37       10.74      3.72 o 
   4   4  11      180.21      159.58      8.00 o 
   5   4  11      155.70      160.78      8.07 o 
   6   4  11       94.59       84.65      6.64 o 
   7   4  11        6.46        6.30      4.32 o 
   8   4  11      217.31      237.96     10.63 o 
   9   4  11      278.75      284.01     12.54 o 
  10   4  11      329.46      301.60     12.62 o 
  11   4  11      105.84      114.36      8.20 o 
  12   4  11      178.40      165.83     10.30 o 
  13   4  11        5.81        8.10      5.75 o 
  14   4  11       40.33       50.13     12.40 o 
  15   4  11       81.99       82.94     10.51 o 
  16   4  11      152.40      134.91     11.92 o 
  17   4  11       29.53       27.85      7.60 o 
  18   4  11       19.42        9.15      7.03 o 
  19   4  11        1.76       11.31      8.04 o 
  20   4  11       11.70        7.40      7.78 o 
   1   5  11       46.80       49.72      5.57 o 
   2   5  11       36.45       39.56      5.61 o 
   3   5  11        1.13       10.64      4.47 o 
   4   5  11      324.05      307.28     15.43 o 
   5   5  11      266.36      285.02     13.47 o 
   6   5  11        4.01        2.15      3.55 o 
   7   5  11      119.29      120.74      7.88 o 
   8   5  11      127.24      135.20      8.70 o 
   9   5  11       18.73       24.32      5.69 o 
  10   5  11        4.26        2.50      4.16 o 
  11   5  11       32.14       38.32      5.99 o 
  12   5  11       44.73       44.38      8.45 o 
  13   5  11       85.90       95.64     10.19 o 
  14   5  11        4.42        0.95      6.91 o 
  15   5  11       52.43       58.27      9.67 o 
  16   5  11       23.32       34.20      8.62 o 
  17   5  11      100.32      105.81     12.34 o 
  18   5  11       24.79       49.08      9.54 o 
   0   6  11      177.82      148.97     15.68 o 
   1   6  11        0.00       -0.64      5.30 o 
   2   6  11       99.95       87.93      8.04 o 
   3   6  11       56.73       58.07      6.96 o 
   4   6  11        5.15        6.49      4.79 o 
   5   6  11        0.00       13.52      6.57 o 
   6   6  11       37.47       37.99      6.68 o 
   7   6  11       36.13       43.12      6.89 o 
   8   6  11        2.19        3.25      5.50 o 
   9   6  11       16.65       17.81      6.47 o 
  10   6  11        2.62        3.38      4.61 o 
  11   6  11       62.30       68.80      8.56 o 
  12   6  11        8.23        8.70      6.31 o 
  13   6  11       11.08        3.44      7.17 o 
  14   6  11      126.57      133.19     15.24 o 
  15   6  11        0.57        3.05      8.61 o 
  16   6  11       20.36       28.67      9.94 o 
   1   7  11        0.78        1.38      6.33 o 
   2   7  11       62.44       83.15      9.86 o 
   3   7  11        1.27        2.17      6.09 o 
   4   7  11       79.41       77.46      9.33 o 
   5   7  11       60.63       67.19     10.34 o 
   6   7  11       58.05       57.14      8.58 o 
   7   7  11        0.02        0.33      5.22 o 
   8   7  11        0.00        7.80      6.39 o 
   9   7  11        0.00        4.95      5.89 o 
  10   7  11       12.43       22.19      7.85 o 
  11   7  11        1.26        7.75      9.65 o 
  12   7  11       20.01       16.21     10.15 o 
  13   7  11        3.50        1.93      8.70 o 
   0   8  11       16.62       21.15     12.19 o 
   1   8  11       23.16       35.08      9.46 o 
   2   8  11       41.90       46.63      9.61 o 
   3   8  11        3.44       13.95      9.15 o 
   4   8  11        0.16       11.26      9.70 o 
   5   8  11        1.62        4.45      8.39 o 
   6   8  11       37.57       41.51     10.72 o 
   7   8  11        4.22       22.04      8.97 o 
   8   8  11        2.70        7.56      8.52 o 
   0   0  12      552.55      490.80     23.94 o 
   1   0  12      550.67      686.98     26.52 o 
   2   0  12      673.11      922.27     28.41 o 
   3   0  12      387.09      427.61     14.69 o 
   4   0  12     2666.46     2513.64     74.03 o 
   5   0  12      261.32      271.89     17.15 o 
   6   0  12     1775.45     2198.24     66.47 o 
   7   0  12       39.32       51.10      5.36 o 
   8   0  12      127.65      184.98      8.40 o 
   9   0  12       10.07       14.22      4.79 o 
  10   0  12      248.33      184.32     10.90 o 
  11   0  12        6.79        1.90      4.95 o 
  12   0  12      212.65      220.69     13.37 o 
  13   0  12     1177.28     1235.96     53.12 o 
  14   0  12     2763.15     2785.23    121.37 o 
  15   0  12      146.94      135.47     11.86 o 
  16   0  12        2.78       13.59      6.86 o 
  17   0  12       72.27       66.47      9.37 o 
  18   0  12        5.23        4.60      7.88 o 
  19   0  12        3.41        1.48      8.54 o 
  20   0  12        0.34       -1.06      8.11 o 
  21   0  12       46.96       47.01     13.67 o 
  22   0  12       13.67       10.36     12.84 o 
   1   1  12      190.40      204.21      6.20 o 
   2   1  12     1062.67     1116.42     24.60 o 
   3   1  12        0.24        1.86      2.42 o 
   4   1  12       18.74       13.95      2.32 o 
   5   1  12       42.16       43.34      2.96 o 
   6   1  12       55.32       55.36      4.13 o 
   7   1  12       30.57       26.40      4.36 o 
   8   1  12        0.56        9.11      3.52 o 
   9   1  12      423.71      454.53     12.67 o 
  10   1  12      446.58      403.55     17.96 o 
  11   1  12       36.19       45.45      5.37 o 
  12   1  12       32.96       36.85      5.16 o 
  13   1  12      172.66      169.88     10.54 o 
  14   1  12       58.62       76.82      7.01 o 
  15   1  12        0.67       13.94      5.58 o 
  16   1  12       30.78       39.86      7.37 o 
  17   1  12        7.75       15.58      5.74 o 
  18   1  12        1.65       -1.02      4.97 o 
  19   1  12       10.71       11.84      6.07 o 
  20   1  12        0.30        6.51      6.60 o 
  21   1  12        0.05       -2.13      6.87 o 
  22   1  12        1.22       -0.74      7.96 o 
   0   2  12     2370.22     2309.37     76.66 o 
   1   2  12       34.69       32.39      2.93 o 
   2   2  12      259.42      260.46      8.10 o 
   3   2  12       15.96       17.71      2.96 o 
   4   2  12      711.15      653.74     17.69 o 
   5   2  12      890.50      930.49     23.13 o 
   6   2  12        4.58       15.42      4.11 o 
   7   2  12      118.06      126.83      6.48 o 
   8   2  12      412.49      376.86     12.84 o 
   9   2  12       99.40       93.16      5.83 o 
  10   2  12       45.52       48.59      4.39 o 
  11   2  12      448.28      390.98     16.17 o 
  12   2  12      109.16      117.68     10.89 o 
  13   2  12       41.63       44.89      5.81 o 
  14   2  12      290.21      266.03     13.15 o 
  15   2  12       55.64       48.12      6.87 o 
  16   2  12       62.29       70.42      8.07 o 
  17   2  12        2.96       12.85      5.98 o 
  18   2  12      113.62      103.61     10.48 o 
  19   2  12      121.88      142.58     11.67 o 
  20   2  12        4.73       10.42      7.09 o 
  21   2  12       35.33       33.04      8.39 o 
  22   2  12       18.21       20.68     11.09 o 
   1   3  12       10.30       18.17      5.29 o 
   2   3  12       49.49       41.02      3.52 o 
   3   3  12      326.23      307.17      9.71 o 
   4   3  12       12.76        3.47      3.32 o 
   5   3  12      406.17      366.22     11.11 o 
   6   3  12      245.69      228.03      8.31 o 
   7   3  12       41.65       41.34      4.12 o 
   8   3  12      700.70      674.80     19.85 o 
   9   3  12      157.60      145.93      7.21 o 
  10   3  12        0.04       -0.89      2.96 o 
  11   3  12        2.54       13.45      3.69 o 
  12   3  12       21.38       27.84      6.39 o 
  13   3  12       35.61       43.85      6.24 o 
  14   3  12        2.04       10.92      7.66 o 
  15   3  12      201.65      212.85     14.69 o 
  16   3  12       24.78       19.17      6.52 o 
  17   3  12        0.93        3.99      6.12 o 
  18   3  12       60.88       45.24      8.54 o 
  19   3  12        0.23       -1.93      7.58 o 
  20   3  12       88.02       88.74     11.90 o 
  21   3  12        3.44        3.36      7.76 o 
   0   4  12     1758.69     1828.70     68.94 o 
   1   4  12      215.96      200.58      9.18 o 
   2   4  12      793.84      724.54     20.91 o 
   3   4  12        0.27        1.10      3.23 o 
   4   4  12      602.36      572.17     19.60 o 
   5   4  12      292.65      309.74     12.31 o 
   6   4  12      584.87      616.49     20.64 o 
   7   4  12      204.65      226.64     11.42 o 
   8   4  12       58.55       62.49      7.84 o 
   9   4  12      267.37      266.49     11.98 o 
  10   4  12       18.26       40.40      5.73 o 
  11   4  12       54.94       63.04      6.37 o 
  12   4  12       29.19       36.55      5.42 o 
  13   4  12      260.27      256.56     15.89 o 
  14   4  12      181.87      162.46     12.96 o 
  15   4  12       91.27      108.81     11.04 o 
  16   4  12        2.43        2.35      8.05 o 
  17   4  12       33.05       18.12      7.73 o 
  18   4  12      246.46      258.88     19.08 o 
  19   4  12        0.04       -2.97      6.89 o 
  20   4  12        7.05       19.29      8.82 o 
   1   5  12       48.70       50.39      5.89 o 
   2   5  12       32.44       37.69      5.55 o 
   3   5  12        5.50        9.63      5.84 o 
   4   5  12        6.49       14.86      6.84 o 
   5   5  12      120.76      121.52      8.40 o 
   6   5  12       36.13       24.73      5.18 o 
   7   5  12       47.49       47.01      5.59 o 
   8   5  12       14.97       14.79      4.86 o 
   9   5  12        0.14       -0.03      4.07 o 
  10   5  12        0.76        0.53      4.55 o 
  11   5  12       40.63       52.43      6.58 o 
  12   5  12       19.70       27.93      6.46 o 
  13   5  12       71.11       51.45      8.54 o 
  14   5  12       20.38       21.13      7.27 o 
  15   5  12        0.23       -1.89      6.37 o 
  16   5  12        0.27       -7.77      7.77 o 
  17   5  12        6.76       11.79      8.00 o 
  18   5  12        0.73       11.42      8.30 o 
   0   6  12      732.36      748.29     49.17 o 
   1   6  12        1.63        1.29      5.15 o 
   2   6  12        1.48        7.56      6.04 o 
   3   6  12        3.22        6.25      5.17 o 
   4   6  12       11.21        7.93      4.82 o 
   5   6  12       63.43       56.01      7.22 o 
   6   6  12       36.89       44.38      6.93 o 
   7   6  12        1.52        5.34      6.45 o 
   8   6  12        1.16        9.41      5.86 o 
   9   6  12       87.77       71.24      9.02 o 
  10   6  12       20.68       39.49      7.83 o 
  11   6  12        0.71        5.32      9.04 o 
  12   6  12       96.21      115.03     12.73 o 
  13   6  12      229.98      214.85     18.85 o 
  14   6  12      120.55      138.22     15.93 o 
  15   6  12        0.54        6.33      8.65 o 
  16   6  12       31.67       19.94     11.17 o 
   1   7  12       56.40       56.42      8.68 o 
   2   7  12        0.21        7.86      6.69 o 
   3   7  12       55.33       61.03      9.37 o 
   4   7  12      137.70      142.66     13.01 o 
   5   7  12        1.79        2.55      7.90 o 
   6   7  12       46.64       57.06     10.02 o 
   7   7  12        5.22       -1.96      6.37 o 
   8   7  12        3.21        3.39      6.75 o 
   9   7  12       65.63       77.77     10.59 o 
  10   7  12        0.55        9.94      7.28 o 
  11   7  12       11.44       17.43     11.84 o 
  12   7  12       45.09       42.41     15.16 o 
   0   8  12       51.69       43.88     14.57 o 
   1   8  12       32.96       45.03     10.35 o 
   2   8  12        0.32        3.77      8.17 o 
   3   8  12       13.31       15.22      9.52 o 
   4   8  12        0.03       -8.99      8.99 o 
   5   8  12       13.23        0.80      7.63 o 
   6   8  12        6.89       13.82      9.00 o 
   1   1  13      615.67      610.45     14.53 o 
   2   1  13      275.49      302.00      8.99 o 
   3   1  13      414.29      347.53     10.09 o 
   4   1  13        7.59        6.60      2.88 o 
   5   1  13      308.22      344.49      8.90 o 
   6   1  13      111.72      109.54      5.83 o 
   7   1  13      216.51      194.64      7.15 o 
   8   1  13       86.88      110.69      5.38 o 
   9   1  13        0.41        5.53      4.52 o 
  10   1  13      190.70      162.68      6.64 o 
  11   1  13        3.42       13.84      5.16 o 
  12   1  13        1.95       13.53      6.19 o 
  13   1  13       60.82       69.10      6.66 o 
  14   1  13       26.76        9.31      4.94 o 
  15   1  13      145.01      125.66      9.28 o 
  16   1  13        0.41        5.75      6.68 o 
  17   1  13       75.62       59.03      7.73 o 
  18   1  13        3.09        8.48      5.72 o 
  19   1  13       10.77       18.40      7.30 o 
  20   1  13        9.35       30.80      7.91 o 
  21   1  13       16.69       19.80      7.84 o 
  22   1  13        0.23       12.43      9.67 o 
   0   2  13        6.44       12.03      4.39 o 
   1   2  13      158.83      156.87      6.19 o 
   2   2  13      302.79      306.02     10.32 o 
   3   2  13      168.32      171.70      8.62 o 
   4   2  13       30.14       40.02      4.40 o 
   5   2  13       98.26       94.82      5.75 o 
   6   2  13       57.94       64.18      4.91 o 
   7   2  13       56.81       70.17      5.04 o 
   8   2  13       16.69       19.56      6.03 o 
   9   2  13      160.38      149.04      7.12 o 
  10   2  13       12.40       16.64      3.77 o 
  11   2  13       99.02      102.18      7.38 o 
  12   2  13       32.85       32.26      5.83 o 
  13   2  13       17.79       20.68      5.10 o 
  14   2  13       42.93       50.53      6.69 o 
  15   2  13      383.63      368.35     17.74 o 
  16   2  13      126.28      104.09      8.97 o 
  17   2  13       17.95       24.92      7.07 o 
  18   2  13        8.60       -1.93      5.46 o 
  19   2  13       40.28       36.84      7.80 o 
  20   2  13       27.32       22.44      7.67 o 
  21   2  13        1.78        9.48      7.61 o 
   1   3  13        0.29        3.89      3.28 o 
   2   3  13      700.06      680.42     18.24 o 
   3   3  13      135.15      129.80      6.10 o 
   4   3  13        3.53        5.16      4.06 o 
   5   3  13      669.89      619.96     19.07 o 
   6   3  13     1104.09     1059.45     29.21 o 
   7   3  13     2866.90     2863.95     82.33 o 
   8   3  13     1127.53     1136.11     32.39 o 
   9   3  13      808.95      781.94     25.64 o 
  10   3  13      134.38      123.89      6.89 o 
  11   3  13       36.49       40.27      4.71 o 
  12   3  13      135.23      119.39      8.90 o 
  13   3  13       19.30       26.05      6.26 o 
  14   3  13        0.09       -1.27      4.75 o 
  15   3  13        1.23        4.39      6.84 o 
  16   3  13       44.87       45.37      9.36 o 
  17   3  13        1.08       14.74      7.11 o 
  18   3  13      304.58      308.41     19.58 o 
  19   3  13        5.25        5.99      6.80 o 
  20   3  13       38.14       20.29      8.58 o 
   0   4  13        0.02        2.20      5.74 o 
   1   4  13       87.11       91.34      6.73 o 
   2   4  13      131.07      116.86      6.77 o 
   3   4  13      259.33      258.66     10.50 o 
   4   4  13      714.86      722.71     22.88 o 
   5   4  13      752.80      714.17     25.42 o 
   6   4  13       20.69       38.12      5.02 o 
   7   4  13        3.00       11.64      5.68 o 
   8   4  13      162.70      169.90      9.51 o 
   9   4  13      381.35      371.76     15.12 o 
  10   4  13       86.82       74.85      6.39 o 
  11   4  13       37.05       33.50      5.40 o 
  12   4  13       83.83       71.74      8.79 o 
  13   4  13      176.03      176.11     12.89 o 
  14   4  13      124.38      120.51     12.10 o 
  15   4  13       80.85       85.84     11.15 o 
  16   4  13        3.38        3.06      6.56 o 
  17   4  13        9.56       -5.43      7.24 o 
  18   4  13       41.00       59.26     10.50 o 
  19   4  13       76.99       73.17     11.42 o 
   1   5  13        8.82       13.89      5.66 o 
   2   5  13      159.36      140.61     10.00 o 
   3   5  13        0.13        5.10      4.15 o 
   4   5  13        2.60        6.95      4.92 o 
   5   5  13      174.64      155.63     10.51 o 
   6   5  13       34.48       38.32      6.48 o 
   7   5  13       25.48       28.63      6.17 o 
   8   5  13        2.40       12.50      5.12 o 
   9   5  13        3.48       12.19      5.49 o 
  10   5  13       15.22       13.46      5.16 o 
  11   5  13       35.66       45.21      6.38 o 
  12   5  13        4.57       17.50      6.96 o 
  13   5  13        0.24        7.70      6.91 o 
  14   5  13       50.63       65.71      9.78 o 
  15   5  13        0.17       -0.25      6.32 o 
  16   5  13       48.73       51.84      9.94 o 
  17   5  13       35.72       55.45     11.44 o 
   0   6  13      182.64      162.39     17.44 o 
   1   6  13      382.25      368.61     20.55 o 
   2   6  13        8.53        1.38      6.27 o 
   3   6  13        1.74        5.73      6.30 o 
   4   6  13        3.29        5.57      5.59 o 
   5   6  13      111.92       96.81      9.22 o 
   6   6  13        0.99       -1.86      5.07 o 
   7   6  13       44.18       40.43      7.62 o 
   8   6  13       12.91       17.04      6.47 o 
   9   6  13       11.60        8.37      6.08 o 
  10   6  13       15.12       11.16      6.53 o 
  11   6  13        9.43       10.12      6.54 o 
  12   6  13        7.50        8.28      7.99 o 
  13   6  13       14.63       14.89      8.68 o 
  14   6  13        3.37       -2.03      7.81 o 
  15   6  13        1.25       -3.11      9.41 o 
   1   7  13      127.28      125.47     12.52 o 
   2   7  13        2.72       10.57      6.94 o 
   3   7  13        1.84       -5.70      6.33 o 
   4   7  13        7.21       -0.75      6.14 o 
   5   7  13       63.76       55.75      9.51 o 
   6   7  13        4.00        5.90      6.66 o 
   7   7  13       31.68       20.38      8.15 o 
   8   7  13        3.12        7.89      7.21 o 
   9   7  13        0.06        6.84      7.26 o 
  10   7  13       51.24       49.17     12.33 o 
  11   7  13        1.59       -2.25      8.88 o 
   0   8  13       25.50       35.00     14.40 o 
   1   8  13       60.46       76.36     11.63 o 
   2   8  13        9.18       21.46     10.76 o 
   3   8  13        2.28        4.31      7.42 o 
   4   8  13        5.57       -7.35      9.30 o 
   0   0  14     6450.97     7013.62    357.14 o 
   1   0  14       47.59       54.18      6.03 o 
   2   0  14        3.54        6.64      3.56 o 
   3   0  14        0.04       11.03      4.26 o 
   4   0  14      725.61      836.78     28.35 o 
   5   0  14       47.62       50.82      5.39 o 
   6   0  14       17.95       21.70      4.34 o 
   7   0  14       21.24       20.79      7.82 o 
   8   0  14       55.24       35.99      5.72 o 
   9   0  14      607.42      566.87     20.35 o 
  10   0  14        0.00        9.81      9.34 o 
  11   0  14       90.16       70.44     12.04 o 
  12   0  14        0.16        6.74      5.57 o 
  13   0  14       10.93       14.38      6.69 o 
  14   0  14        2.07       19.92     16.10 o 
  15   0  14        5.33       13.38      8.49 o 
  16   0  14       50.74       45.64     11.08 o 
  17   0  14       43.58       33.47     10.61 o 
  18   0  14       50.32       53.65     13.19 o 
  19   0  14      128.42      144.38     19.04 o 
  20   0  14        0.74        8.03     16.95 o 
  21   0  14        6.23        8.65     10.86 o 
   1   1  14      706.56      727.44     18.10 o 
   2   1  14      242.32      268.72      8.87 o 
   3   1  14      580.34      554.36     14.04 o 
   4   1  14        7.16       14.58      3.64 o 
   5   1  14       11.36       20.91      3.62 o 
   6   1  14        2.77        4.61      3.37 o 
   7   1  14       48.00       51.03      4.31 o 
   8   1  14        2.31        8.46      5.25 o 
   9   1  14      119.34       98.01      5.68 o 
  10   1  14      250.41      217.33      9.11 o 
  11   1  14       15.99       17.73      6.26 o 
  12   1  14      187.22      177.77     10.14 o 
  13   1  14       13.95       13.69      4.70 o 
  14   1  14        3.48        1.08      4.72 o 
  15   1  14      183.48      180.17     11.68 o 
  16   1  14       15.15       10.17      6.79 o 
  17   1  14       28.37       24.23      6.19 o 
  18   1  14        0.53       11.71      6.62 o 
  19   1  14       49.89       61.26      9.57 o 
  20   1  14        8.04        9.08      8.71 o 
  21   1  14       19.65       23.04      8.84 o 
   0   2  14     4574.91     4514.87    149.25 o 
   1   2  14      696.38      677.37     21.15 o 
   2   2  14      127.09      139.92      9.06 o 
   3   2  14      267.71      283.73     10.53 o 
   4   2  14        1.78       -3.27      3.95 o 
   5   2  14       96.36       95.59      5.96 o 
   6   2  14        0.49        4.95      3.57 o 
   7   2  14        0.51       12.78      4.07 o 
   8   2  14      302.02      289.79     10.80 o 
   9   2  14      296.62      291.56     11.88 o 
  10   2  14      142.24      120.56      6.60 o 
  11   2  14       77.91       73.00      6.64 o 
  12   2  14       33.12       37.39      5.85 o 
  13   2  14        6.06        5.61      4.49 o 
  14   2  14      438.01      423.87     19.35 o 
  15   2  14       27.73       37.46      6.64 o 
  16   2  14        8.72       13.32      5.83 o 
  17   2  14        2.41        2.10      5.66 o 
  18   2  14       28.60       53.12      8.58 o 
  19   2  14       26.02       21.87      7.71 o 
  20   2  14        7.98       20.38      9.75 o 
  21   2  14        0.54        7.96      8.25 o 
   1   3  14      270.62      230.72      8.63 o 
   2   3  14       72.68       69.00      4.84 o 
   3   3  14      131.37      114.51      6.82 o 
   4   3  14      801.69      802.91     24.23 o 
   5   3  14      825.18      834.12     26.05 o 
   6   3  14      214.46      202.66      8.68 o 
   7   3  14      277.98      262.79     10.60 o 
   8   3  14      163.64      152.00      7.99 o 
   9   3  14       98.72      102.92     10.30 o 
  10   3  14       13.64       20.14      4.10 o 
  11   3  14      245.83      226.47     11.90 o 
  12   3  14        2.39       -1.92      4.41 o 
  13   3  14       72.95       85.35     10.32 o 
  14   3  14       36.21       37.99      7.35 o 
  15   3  14        0.92        0.37      6.06 o 
  16   3  14       18.80       16.30      7.37 o 
  17   3  14       31.10       27.95      8.49 o 
  18   3  14        3.00       17.48      9.37 o 
  19   3  14       14.86       14.06      8.22 o 
  20   3  14       47.44       24.17     10.09 o 
   0   4  14     1329.92     1234.53     64.29 o 
   1   4  14       45.42       48.86      7.98 o 
   2   4  14       53.43       58.37      5.09 o 
   3   4  14        0.04        7.05      3.62 o 
   4   4  14      119.23      123.25      7.71 o 
   5   4  14      114.54      101.25      7.72 o 
   6   4  14      127.10      134.30      9.31 o 
   7   4  14      407.74      396.12     17.51 o 
   8   4  14       57.80       61.28      6.30 o 
   9   4  14        4.89        4.09      4.68 o 
  10   4  14       48.77       41.47      5.92 o 
  11   4  14      595.10      599.60     23.73 o 
  12   4  14      162.60      159.52     12.06 o 
  13   4  14        3.45       13.70      6.51 o 
  14   4  14      127.64      109.81     11.17 o 
  15   4  14       78.93       75.53     10.09 o 
  16   4  14       12.93       16.35      7.73 o 
  17   4  14       74.65       76.64     11.82 o 
  18   4  14        7.83       -4.96      8.26 o 
   1   5  14       13.83       26.26      6.97 o 
   2   5  14       13.87       21.90      5.99 o 
   3   5  14      294.40      270.99     14.68 o 
   4   5  14       95.88       73.09      7.77 o 
   5   5  14      268.44      232.70     15.31 o 
   6   5  14       51.00       51.03      6.93 o 
   7   5  14       27.18       40.10      6.26 o 
   8   5  14       70.63       76.88      7.91 o 
   9   5  14        7.81       13.95      5.73 o 
  10   5  14        1.06        7.10      5.10 o 
  11   5  14      195.44      175.39     12.31 o 
  12   5  14        6.57       10.88      6.78 o 
  13   5  14        2.76       11.05      8.51 o 
  14   5  14       41.57       45.49     10.06 o 
  15   5  14       47.61       38.71     10.02 o 
  16   5  14        0.00       -1.27      7.82 o 
  17   5  14      187.77      214.60     23.67 o 
   0   6  14      436.17      480.25     35.85 o 
   1   6  14       66.04       60.27      8.84 o 
   2   6  14       38.54       48.05      8.28 o 
   3   6  14       11.30       11.31      6.38 o 
   4   6  14       39.11       39.58      8.39 o 
   5   6  14        0.16        7.03      7.13 o 
   6   6  14        0.57        9.69      6.53 o 
   7   6  14        0.08       -0.46      5.84 o 
   8   6  14       43.88       46.80      7.86 o 
   9   6  14        0.00       -1.94      5.31 o 
  10   6  14       19.31       19.78      7.22 o 
  11   6  14        5.19       15.59      8.68 o 
  12   6  14        0.87       -2.06      7.37 o 
  13   6  14        0.76       15.52      9.03 o 
  14   6  14       74.61       78.66     14.25 o 
   1   7  14        6.68       15.21      7.37 o 
   2   7  14        1.82       13.36      7.38 o 
   3   7  14        0.48        8.63      7.41 o 
   4   7  14        0.27        8.52      7.09 o 
   5   7  14       54.64       45.08      9.36 o 
   6   7  14        1.94        7.25      7.45 o 
   7   7  14       21.44       22.60      8.11 o 
   8   7  14        0.11        5.58      7.34 o 
   9   7  14       10.65        8.67      7.77 o 
  10   7  14        3.84       13.28      9.63 o 
   1   1  15      459.44      516.90     14.59 o 
   2   1  15     1836.24     1938.71     49.62 o 
   3   1  15       18.50       19.99      3.33 o 
   4   1  15        3.95        8.94      3.76 o 
   5   1  15       40.15       54.71      4.66 o 
   6   1  15       10.57        6.64      3.07 o 
   7   1  15       24.62       38.58      4.33 o 
   8   1  15      148.28      129.21      6.44 o 
   9   1  15       97.17       63.44      4.98 o 
  10   1  15      571.26      453.42     18.06 o 
  11   1  15      171.43      141.51      8.92 o 
  12   1  15       25.83       25.41      5.68 o 
  13   1  15      127.58      125.80      8.79 o 
  14   1  15       16.21       29.02      7.07 o 
  15   1  15       37.20       34.10      6.66 o 
  16   1  15        9.69       19.00      6.75 o 
  17   1  15        0.14       -3.56      6.22 o 
  18   1  15      321.65      302.38     19.26 o 
  19   1  15        1.40       -0.55      6.65 o 
  20   1  15        2.45        3.94      7.12 o 
  21   1  15       44.17       31.49      9.49 o 
   0   2  15      196.48      186.02     11.09 o 
   1   2  15       52.61       52.98      4.68 o 
   2   2  15        1.39        2.89      5.73 o 
   3   2  15      804.92      820.98     29.26 o 
   4   2  15        0.05       -1.03      3.40 o 
   5   2  15        6.39       11.14      3.63 o 
   6   2  15        4.35       11.52      4.06 o 
   7   2  15      282.95      281.62     10.58 o 
   8   2  15        1.18        5.19      3.50 o 
   9   2  15       19.23       12.53      3.74 o 
  10   2  15        4.33        7.07      3.48 o 
  11   2  15       27.69       32.83      5.78 o 
  12   2  15        0.01        4.38      4.49 o 
  13   2  15       12.49       11.76      5.61 o 
  14   2  15       80.55       81.66      8.38 o 
  15   2  15        1.90        2.37      5.19 o 
  16   2  15        1.60        4.96      7.06 o 
  17   2  15        6.18        0.45      5.64 o 
  18   2  15        4.64        3.41      7.13 o 
  19   2  15       14.19        5.79      7.76 o 
  20   2  15       18.37       21.95      9.39 o 
   1   3  15     1278.66     1255.41     34.00 o 
   2   3  15        2.49        9.19      3.79 o 
   3   3  15      718.82      711.09     22.56 o 
   4   3  15       93.13       88.61      5.61 o 
   5   3  15       54.52       57.94      5.63 o 
   6   3  15      434.46      456.20     15.53 o 
   7   3  15      287.92      266.77     10.92 o 
   8   3  15      115.07      124.51      7.20 o 
   9   3  15       20.80       25.69      5.73 o 
  10   3  15       62.14       59.59      5.49 o 
  11   3  15      149.51      130.93      9.30 o 
  12   3  15        0.00        4.20      5.41 o 
  13   3  15       65.00       59.50      8.28 o 
  14   3  15        5.00        8.68      6.48 o 
  15   3  15        7.23       19.23      8.16 o 
  16   3  15       18.27       15.46      7.06 o 
  17   3  15        3.34       -0.19      5.92 o 
  18   3  15       26.81       23.50      8.56 o 
  19   3  15       12.11        7.46      8.75 o 
   0   4  15        5.41        9.71      7.30 o 
   1   4  15      525.44      515.93     22.21 o 
   2   4  15        0.03        3.23      5.80 o 
   3   4  15      174.43      181.20      9.24 o 
   4   4  15      292.44      284.71     12.33 o 
   5   4  15       83.54       93.97      7.28 o 
   6   4  15       16.62       18.64      6.17 o 
   7   4  15        1.19        0.59      4.85 o 
   8   4  15       20.43       29.28      5.79 o 
   9   4  15       89.10       85.10      7.59 o 
  10   4  15        1.93        2.45      4.33 o 
  11   4  15       14.35       30.34      7.42 o 
  12   4  15       22.87       24.47      6.79 o 
  13   4  15        2.49       13.98      6.69 o 
  14   4  15        1.67       -0.17      5.91 o 
  15   4  15        4.93       16.12      9.58 o 
  16   4  15        3.32       13.57      7.62 o 
  17   4  15        0.26       -2.67      7.48 o 
  18   4  15       33.93       24.38     10.55 o 
   1   5  15       21.18       17.82      6.60 o 
   2   5  15        2.03        4.84      6.77 o 
   3   5  15      162.43      151.61     10.79 o 
   4   5  15       20.79       35.18      7.09 o 
   5   5  15      168.55      164.50     11.14 o 
   6   5  15       12.82        8.66      5.11 o 
   7   5  15        3.64        6.43      5.32 o 
   8   5  15       13.40       18.37      5.77 o 
   9   5  15        3.18        2.69      5.27 o 
  10   5  15      111.84      111.33      9.95 o 
  11   5  15       30.08       34.58      8.94 o 
  12   5  15        2.53       12.68      8.19 o 
  13   5  15        2.42        3.57      7.77 o 
  14   5  15       10.63        7.60      7.34 o 
  15   5  15        2.35        5.46      7.48 o 
  16   5  15        0.31       -8.83      8.86 o 
   0   6  15       72.64       81.85     13.75 o 
   1   6  15       45.21       51.26      8.76 o 
   2   6  15       24.35       22.71      7.30 o 
   3   6  15        1.44       -2.38      6.36 o 
   4   6  15        7.02        9.22      6.43 o 
   5   6  15        8.66       -2.86      6.01 o 
   6   6  15       16.92       20.19      7.85 o 
   7   6  15        2.84       -4.66      6.32 o 
   8   6  15        4.18        0.63      6.47 o 
   9   6  15        0.94       -0.32      6.84 o 
  10   6  15       40.80      114.30     37.04 o 
  11   6  15        6.54        9.18      9.08 o 
  12   6  15       10.22        5.88      9.51 o 
  13   6  15       56.72       60.93     13.41 o 
   1   7  15       34.39       47.94      9.83 o 
   2   7  15      121.86      139.92     14.04 o 
   3   7  15        4.15        6.96      7.07 o 
   4   7  15        4.04       12.99      7.71 o 
   5   7  15        6.36        3.61      6.96 o 
   6   7  15       22.97       25.86      8.08 o 
   7   7  15        8.48       11.02      8.25 o 
   8   7  15        6.01       10.92      7.82 o 
   9   7  15       27.44       16.99     10.16 o 
   0   0  16     3795.70     4141.48    223.17 o 
   1   0  16        8.49       16.23      7.37 o 
   2   0  16      175.51      186.44     11.00 o 
   3   0  16      362.37      349.86     16.06 o 
   4   0  16      696.36      710.57     26.93 o 
   5   0  16       18.29       11.74      5.72 o 
   6   0  16      392.37      430.73     18.06 o 
   7   0  16      292.58      213.38     11.40 o 
   8   0  16        0.02        7.92      4.69 o 
   9   0  16      515.06      429.78     21.44 o 
  10   0  16      149.59      132.60     13.81 o 
  11   0  16        0.39       -3.74      6.93 o 
  12   0  16       19.02       11.09     11.32 o 
  13   0  16      377.69      328.03     26.15 o 
  14   0  16       45.78       51.64     19.57 o 
  15   0  16       36.91       49.76     15.99 o 
  16   0  16        2.25       -4.56      8.35 o 
  17   0  16       97.84      126.12     16.96 o 
  18   0  16        3.03        8.24      9.82 o 
  19   0  16        6.17       19.31     15.60 o 
  20   0  16      150.69      149.72     22.06 o 
   1   1  16       51.25       56.29      4.86 o 
   2   1  16        0.18        8.97      5.41 o 
   3   1  16      168.55      187.80      8.78 o 
   4   1  16      100.63      101.46      6.15 o 
   5   1  16       17.95       23.45      6.48 o 
   6   1  16       39.58       32.78      4.47 o 
   7   1  16       27.99       18.96      3.87 o 
   8   1  16        5.38        4.62      3.41 o 
   9   1  16       23.76       32.19      4.14 o 
  10   1  16       13.71       14.34      4.49 o 
  11   1  16      138.37      108.34      8.19 o 
  12   1  16      242.74      213.56     12.08 o 
  13   1  16       31.65       33.47      6.20 o 
  14   1  16        1.04       19.76      6.74 o 
  15   1  16       14.47       11.64      6.46 o 
  16   1  16        7.92       12.51      6.69 o 
  17   1  16        0.83        1.42      5.90 o 
  18   1  16       26.75       19.18      7.99 o 
  19   1  16        0.13        6.01      7.55 o 
  20   1  16        0.39       -1.84      7.11 o 
   0   2  16       79.96       73.07      9.71 o 
   1   2  16      961.20      897.97     26.39 o 
   2   2  16     1244.19     1231.29     35.41 o 
   3   2  16      557.12      540.49     17.41 o 
   4   2  16      184.77      188.71      9.51 o 
   5   2  16      159.14      160.41      9.27 o 
   6   2  16       46.71       49.74      5.02 o 
   7   2  16      124.51      106.97      6.58 o 
   8   2  16      484.01      451.73     16.10 o 
   9   2  16       29.71       25.42      4.33 o 
  10   2  16       61.00       57.42      6.56 o 
  11   2  16      236.45      210.51     11.98 o 
  12   2  16       61.40       64.55      6.60 o 
  13   2  16       59.71       64.68      7.48 o 
  14   2  16        0.29        5.22      5.49 o 
  15   2  16       35.02       34.99      7.06 o 
  16   2  16       79.99       79.52      8.91 o 
  17   2  16       36.98       55.43      9.34 o 
  18   2  16        7.66       11.74      8.34 o 
  19   2  16       22.71       27.23      9.93 o 
   1   3  16      238.32      235.94     11.14 o 
   2   3  16       75.93       71.33      5.93 o 
   3   3  16       14.71       15.13      4.97 o 
   4   3  16      863.03      883.50     27.13 o 
   5   3  16      680.88      710.67     24.33 o 
   6   3  16       20.86       20.08      4.88 o 
   7   3  16      365.17      350.01     13.45 o 
   8   3  16        0.94        3.93      3.73 o 
   9   3  16        1.59        0.97      4.82 o 
  10   3  16        4.51        0.52      4.17 o 
  11   3  16       20.26       19.43      9.06 o 
  12   3  16        0.23       -0.39      5.29 o 
  13   3  16        3.57       -0.72      5.79 o 
  14   3  16       24.28       23.78      8.33 o 
  15   3  16        4.51        8.78      7.16 o 
  16   3  16       14.68       18.91      8.11 o 
  17   3  16        0.08       -2.94      6.85 o 
  18   3  16       10.98       18.86      9.30 o 
   0   4  16     1620.23     1668.42     90.69 o 
   1   4  16       16.74       24.75      6.32 o 
   2   4  16      980.85     1015.62     41.26 o 
   3   4  16     1161.61     1214.19     48.25 o 
   4   4  16      652.99      575.66     21.22 o 
   5   4  16       93.19       84.04      6.84 o 
   6   4  16       19.41       12.60      4.11 o 
   7   4  16        6.03        5.20      4.17 o 
   8   4  16        8.93       -0.62      4.09 o 
   9   4  16      244.61      252.07     13.27 o 
  10   4  16       11.82       12.04      5.37 o 
  11   4  16       41.14       46.00      8.51 o 
  12   4  16       67.94       74.44      9.68 o 
  13   4  16       23.34       28.16      7.84 o 
  14   4  16       66.75       68.65      9.97 o 
  15   4  16       20.04       36.50      8.96 o 
  16   4  16        8.95       16.06      8.42 o 
  17   4  16        5.12        4.09      7.78 o 
   1   5  16       77.00       77.79      8.92 o 
   2   5  16        0.09        6.01      6.79 o 
   3   5  16        0.33        4.88      6.21 o 
   4   5  16       25.98       40.11      7.56 o 
   5   5  16       12.37        2.50      5.56 o 
   6   5  16      141.04      143.05     11.84 o 
   7   5  16       35.72       46.70      8.08 o 
   8   5  16       11.03        7.41      5.49 o 
   9   5  16        3.64        5.83      5.59 o 
  10   5  16       83.88       78.21     10.38 o 
  11   5  16        1.34       -1.62      7.55 o 
  12   5  16        0.11        1.51      6.94 o 
  13   5  16        3.50       15.66      8.15 o 
  14   5  16       55.30       45.65     10.68 o 
  15   5  16       25.32       34.55     10.33 o 
   0   6  16      799.26      767.79     54.01 o 
   1   6  16       69.72       53.25      9.04 o 
   2   6  16       20.69       12.74      7.52 o 
   3   6  16       16.31       27.31      7.73 o 
   4   6  16       21.62       23.37      7.68 o 
   5   6  16       24.70       35.78      9.13 o 
   6   6  16        0.77        2.19      6.00 o 
   7   6  16       42.19       45.40      8.23 o 
   8   6  16       78.38       76.68     10.17 o 
   9   6  16       38.67       58.94     11.58 o 
  10   6  16        0.66       12.24      9.16 o 
  11   6  16       54.50       60.08     12.87 o 
  12   6  16        4.80       -7.94      9.74 o 
   1   7  16        2.60        5.42      7.33 o 
   2   7  16        2.88       28.03      9.44 o 
   3   7  16       35.80       28.68     10.99 o 
   4   7  16        0.15        6.60      7.48 o 
   5   7  16        1.50       10.55      7.96 o 
   6   7  16        0.31       -3.19      7.22 o 
   7   7  16        1.44        0.21      7.23 o 
   1   1  17      101.39      100.99      6.27 o 
   2   1  17      886.95      898.77     24.85 o 
   3   1  17      234.30      277.15     12.37 o 
   4   1  17       31.26       21.85      4.23 o 
   5   1  17       20.36       26.39      4.56 o 
   6   1  17        9.69        6.25      4.06 o 
   7   1  17       44.32       37.77      4.74 o 
   8   1  17        1.89        9.66      3.77 o 
   9   1  17        0.94       -1.64      3.35 o 
  10   1  17      329.55      280.90     13.55 o 
  11   1  17      182.75      169.78     10.09 o 
  12   1  17      282.99      233.53     13.25 o 
  13   1  17        5.40       -0.38      5.37 o 
  14   1  17       11.82        0.48      5.71 o 
  15   1  17        3.56       -0.69      5.77 o 
  16   1  17      115.60      144.30     12.88 o 
  17   1  17       74.67       85.61     10.74 o 
  18   1  17       63.96       71.02     10.68 o 
  19   1  17        5.76       18.89      8.56 o 
   0   2  17     1581.53     1640.97     78.22 o 
   1   2  17      362.26      340.47     13.30 o 
   2   2  17       11.57       16.55      4.42 o 
   3   2  17      682.23      691.94     22.63 o 
   4   2  17      173.01      180.59      9.14 o 
   5   2  17        1.21        8.66      3.72 o 
   6   2  17       34.94       41.95      5.41 o 
   7   2  17      177.56      160.92      8.39 o 
   8   2  17        5.81        2.41      3.49 o 
   9   2  17        3.74       -3.18      3.71 o 
  10   2  17        0.35        8.79      5.53 o 
  11   2  17        5.62       11.62      5.06 o 
  12   2  17       32.89       27.59      6.03 o 
  13   2  17        3.34       10.62      5.85 o 
  14   2  17        1.50        1.04      4.96 o 
  15   2  17        7.97       13.38      7.07 o 
  16   2  17       33.69       38.30      9.77 o 
  17   2  17       36.90       52.26     10.44 o 
  18   2  17       32.92       36.39     10.11 o 
   1   3  17     1432.61     1363.96     44.07 o 
   2   3  17      990.80     1015.90     36.83 o 
   3   3  17        1.42        4.12      4.24 o 
   4   3  17        0.66        8.60      3.77 o 
   5   3  17       74.16       72.77      5.93 o 
   6   3  17      137.34      129.41      7.73 o 
   7   3  17        0.00        7.29      4.31 o 
   8   3  17       98.30       86.58      7.25 o 
   9   3  17       68.76       51.87      6.79 o 
  10   3  17      946.34      937.15     39.93 o 
  11   3  17        2.61        9.69      6.18 o 
  12   3  17       12.40        4.63      5.78 o 
  13   3  17        0.01        2.03      6.33 o 
  14   3  17        4.97       17.34      7.03 o 
  15   3  17       19.82       14.51      7.41 o 
  16   3  17      157.74      159.26     16.30 o 
  17   3  17        0.13        0.97      7.62 o 
   0   4  17      438.13      380.91     27.67 o 
   1   4  17       92.26       98.73      9.54 o 
   2   4  17        0.31        3.30      5.88 o 
   3   4  17      109.61      106.92     10.02 o 
   4   4  17        2.24        1.15      6.20 o 
   5   4  17        0.51       -0.77      4.45 o 
   6   4  17       86.90      112.89      9.81 o 
   7   4  17       28.20       42.46      6.31 o 
   8   4  17       18.20       21.80      5.76 o 
   9   4  17      111.47       92.56      8.35 o 
  10   4  17       30.44       23.33      7.15 o 
  11   4  17       26.99       28.75      7.57 o 
  12   4  17        0.09        0.96      6.48 o 
  13   4  17        3.64        8.85      7.03 o 
  14   4  17       46.93       49.00      9.53 o 
  15   4  17       38.31       23.77      8.88 o 
  16   4  17       13.47       21.11      8.18 o 
   1   5  17        0.19        7.96      6.43 o 
   2   5  17      499.39      526.06     26.72 o 
   3   5  17       52.17       71.97      9.41 o 
   4   5  17        8.49       29.78     10.91 o 
   5   5  17       31.80       25.04      7.78 o 
   6   5  17        0.06       12.97      6.53 o 
   7   5  17        0.02        3.14      6.22 o 
   8   5  17        7.24       15.33      8.22 o 
   9   5  17        2.18        5.09      6.05 o 
  10   5  17      180.69      207.60     18.72 o 
  11   5  17        4.21       26.51      9.74 o 
  12   5  17        1.83       21.71     10.49 o 
  13   5  17       27.07       49.08     11.68 o 
  14   5  17        4.85       16.51     10.17 o 
   0   6  17       47.82       32.24     11.91 o 
   1   6  17       12.40        8.67      7.03 o 
   2   6  17       23.01       20.75     10.05 o 
   3   6  17       19.29       13.68      7.51 o 
   4   6  17        6.57        8.14      7.80 o 
   5   6  17       54.23       62.91      9.86 o 
   6   6  17        4.17       -0.36      6.10 o 
   7   6  17       64.26       70.40     11.63 o 
   8   6  17        2.67       -1.33      6.94 o 
   9   6  17        9.37       16.60      9.48 o 
  10   6  17      103.28       91.39     14.76 o 
  11   6  17        7.00       23.42     10.39 o 
   1   7  17       32.02       35.54      9.48 o 
   2   7  17       24.51       28.04      9.25 o 
   3   7  17        0.82       -6.37      8.10 o 
   4   7  17       19.82       30.59      9.79 o 
   0   0  18     1729.63     1772.20     99.44 o 
   1   0  18      801.74      788.22     32.58 o 
   2   0  18      227.08      212.55     13.64 o 
   3   0  18      358.54      394.48     19.80 o 
   4   0  18      239.16      243.61     13.65 o 
   5   0  18        3.65        6.49      4.89 o 
   6   0  18      216.23      211.33     14.83 o 
   7   0  18      242.10      184.50     14.46 o 
   8   0  18     1317.48     1175.65     55.36 o 
   9   0  18      197.04      195.46     14.56 o 
  10   0  18      128.49      125.40     15.43 o 
  11   0  18      442.53      433.94     30.96 o 
  12   0  18       65.14       50.16     12.43 o 
  13   0  18       31.46       31.03     10.65 o 
  14   0  18       25.74       33.82     11.15 o 
  15   0  18       33.97       55.57     11.71 o 
  16   0  18        0.17        0.34      8.34 o 
  17   0  18       55.94       50.73     13.53 o 
  18   0  18        5.33        3.49     10.25 o 
   1   1  18       99.32      112.27      6.46 o 
   2   1  18       32.00       44.23      5.44 o 
   3   1  18        2.72        7.00      3.85 o 
   4   1  18      694.48      714.14     23.17 o 
   5   1  18        4.54        6.76      3.89 o 
   6   1  18       71.28       72.12      6.27 o 
   7   1  18        8.06        7.92      4.07 o 
   8   1  18        0.01        6.31      3.74 o 
   9   1  18        5.41        6.69      4.03 o 
  10   1  18       50.50       45.51      6.32 o 
  11   1  18      108.45       78.11      9.12 o 
  12   1  18        0.59       13.17      6.17 o 
  13   1  18        1.65        4.51      5.76 o 
  14   1  18       18.72       42.73      8.55 o 
  15   1  18        3.21        5.78      6.82 o 
  16   1  18       20.29       21.19     10.09 o 
  17   1  18        6.65       12.20      7.51 o 
  18   1  18       12.60       17.36      8.28 o 
   0   2  18     4091.84     4351.34    203.43 o 
   1   2  18       28.25       34.47      5.71 o 
   2   2  18      872.94      853.98     27.54 o 
   3   2  18       22.03       40.77      5.27 o 
   4   2  18       95.12      105.13      7.08 o 
   5   2  18      110.43      102.18      7.08 o 
   6   2  18       31.56       31.15      6.06 o 
   7   2  18        0.96        4.49      3.83 o 
   8   2  18       23.68       27.47      5.64 o 
   9   2  18       62.58       63.45      5.72 o 
  10   2  18        1.31        1.23      4.84 o 
  11   2  18      124.33      125.46      9.63 o 
  12   2  18       55.73       40.61      6.71 o 
  13   2  18        2.16       12.36      5.96 o 
  14   2  18       29.22       15.98      6.59 o 
  15   2  18        0.75        8.65      7.38 o 
  16   2  18        1.88       20.89      8.87 o 
  17   2  18       47.83       54.92     11.03 o 
  18   2  18        1.89       -8.66      9.87 o 
   1   3  18       22.27       13.86      4.69 o 
   2   3  18       37.20       45.34      5.62 o 
   3   3  18        0.50        3.26      4.20 o 
   4   3  18      183.98      185.97     10.34 o 
   5   3  18       88.99       92.66      7.29 o 
   6   3  18       76.12       85.11      8.55 o 
   7   3  18       91.13       98.28      8.22 o 
   8   3  18        2.75        9.97      4.46 o 
   9   3  18       23.18       31.33      5.78 o 
  10   3  18        2.29       -1.99      5.78 o 
  11   3  18       17.73       19.81      6.84 o 
  12   3  18       80.18       84.23      9.84 o 
  13   3  18        8.48        5.12      6.19 o 
  14   3  18        0.00       12.19      9.52 o 
  15   3  18       18.67        9.45      8.28 o 
  16   3  18        2.36        3.90      8.94 o 
  17   3  18        1.08        5.77      9.95 o 
   0   4  18       37.44       40.06     10.60 o 
   1   4  18       27.06       12.81      6.14 o 
   2   4  18      198.84      190.79     13.53 o 
   3   4  18      237.49      218.25     14.57 o 
   4   4  18        0.18       -0.27      5.49 o 
   5   4  18        0.98       -0.82      5.93 o 
   6   4  18      119.77      121.33     11.33 o 
   7   4  18        8.45       11.08      6.21 o 
   8   4  18        4.71        8.90      5.10 o 
   9   4  18        8.19       10.09      5.67 o 
  10   4  18      152.11      159.04     12.95 o 
  11   4  18       71.42       59.61      8.86 o 
  12   4  18        1.56        7.03      7.25 o 
  13   4  18        6.52       13.62      7.75 o 
  14   4  18        5.61       10.06      8.26 o 
  15   4  18        1.39        1.54      7.43 o 
   1   5  18       69.12       71.85      9.22 o 
   2   5  18      130.42      131.99     12.09 o 
   3   5  18        0.41       -0.55      7.21 o 
   4   5  18        0.98       -3.60      6.35 o 
   5   5  18       18.54       40.17      7.88 o 
   6   5  18       22.23       18.58      6.44 o 
   7   5  18       17.45        6.26      5.92 o 
   8   5  18       37.16       53.79      8.85 o 
   9   5  18        0.10        1.13      7.62 o 
  10   5  18        0.30      -11.19     11.19 o 
  11   5  18        2.28       17.18      9.10 o 
  12   5  18        4.05        3.75      7.77 o 
  13   5  18       19.75       31.81     10.60 o 
   0   6  18       11.73        8.21     10.04 o 
   1   6  18       40.74       52.96      9.81 o 
   2   6  18      153.78      163.07     14.05 o 
   3   6  18       57.60       65.16     10.44 o 
   4   6  18       22.31       17.79      8.03 o 
   5   6  18        1.11       13.35      8.20 o 
   6   6  18        9.94       23.85      8.26 o 
   7   6  18        7.23        6.44      7.31 o 
   8   6  18       11.24       20.42      9.72 o 
   9   6  18        9.64       12.61      9.54 o 
   1   1  19      391.75      397.12     15.29 o 
   2   1  19        0.58       10.90      4.80 o 
   3   1  19        0.41        9.23      5.88 o 
   4   1  19      345.01      359.94     14.32 o 
   5   1  19       18.44       19.45      4.69 o 
   6   1  19        2.83        8.72      4.94 o 
   7   1  19      154.53      151.07      8.73 o 
   8   1  19       64.49       42.49      5.63 o 
   9   1  19       47.35       46.23      7.58 o 
  10   1  19       95.00       79.37      9.64 o 
  11   1  19      215.22      188.91     14.08 o 
  12   1  19       27.59       33.42      7.80 o 
  13   1  19       70.80       58.67      9.26 o 
  14   1  19        1.45        6.08      6.57 o 
  15   1  19       59.27       70.36     10.57 o 
  16   1  19        7.61       11.40      7.47 o 
  17   1  19       29.87       26.80      9.73 o 
   0   2  19      701.70      694.90     37.13 o 
   1   2  19      189.53      206.98     11.99 o 
   2   2  19        1.74        4.20      4.76 o 
   3   2  19      196.14      199.56     10.31 o 
   4   2  19      312.16      316.06     13.58 o 
   5   2  19       12.02        9.92      4.47 o 
   6   2  19        1.50        7.63      4.22 o 
   7   2  19        0.85       -1.17      4.03 o 
   8   2  19       37.85       34.64      5.56 o 
   9   2  19       14.84       16.79      5.79 o 
  10   2  19        9.54       25.73      5.81 o 
  11   2  19       18.96       16.90      6.01 o 
  12   2  19       14.46       13.07      6.96 o 
  13   2  19        0.07        4.76      6.80 o 
  14   2  19       14.19       17.64      8.42 o 
  15   2  19        4.10       -3.45      7.37 o 
  16   2  19        0.00       13.05     10.84 o 
  17   2  19       12.94       18.76      9.51 o 
   1   3  19     1186.41     1198.78     45.99 o 
   2   3  19       32.47       44.39      6.87 o 
   3   3  19       71.25       67.12      7.07 o 
   4   3  19        2.23        3.61      4.57 o 
   5   3  19      173.87      160.01     11.17 o 
   6   3  19       47.96       35.25      5.56 o 
   7   3  19      146.26      117.01      8.69 o 
   8   3  19       59.85       60.17      6.86 o 
   9   3  19      183.67      157.46     12.21 o 
  10   3  19      211.36      189.10     14.08 o 
  11   3  19        7.05       -0.43      5.75 o 
  12   3  19       39.81       60.74     11.70 o 
  13   3  19       12.70       13.90      7.44 o 
  14   3  19       30.26       37.73     10.10 o 
  15   3  19       18.96       30.05      9.98 o 
   0   4  19       38.04       38.91     10.88 o 
   1   4  19        6.91        6.89      5.95 o 
   2   4  19       26.71       24.77      6.65 o 
   3   4  19       18.83       15.65      6.22 o 
   4   4  19       19.45       18.21      6.87 o 
   5   4  19        0.22       -0.99      5.88 o 
   6   4  19       18.50       13.20      6.88 o 
   7   4  19        2.10        9.11      6.85 o 
   8   4  19       19.38       17.94      6.49 o 
   9   4  19       13.72       25.62      9.03 o 
  10   4  19       62.12       76.34     14.90 o 
  11   4  19        3.62        7.43      8.02 o 
  12   4  19       18.65       22.66      9.57 o 
  13   4  19        1.54       64.39     22.33 o 
  14   4  19       50.94       58.28     13.76 o 
   1   5  19      604.94      577.39     30.10 o 
   2   5  19        1.30        2.40      6.23 o 
   3   5  19        4.02        7.97      6.69 o 
   4   5  19        5.98        6.92      6.68 o 
   5   5  19       68.52       59.14      9.51 o 
   6   5  19        4.24       -4.70      6.50 o 
   7   5  19        2.32        0.01      5.88 o 
   8   5  19        7.30        5.08      8.14 o 
   9   5  19       14.33       19.13     10.31 o 
  10   5  19       66.49       80.03     13.75 o 
  11   5  19       54.73       59.80     12.70 o 
   0   6  19        3.69       10.33     12.11 o 
   1   6  19       17.81       21.67      8.37 o 
   2   6  19       11.04       19.30      9.15 o 
   3   6  19        0.06       13.81      8.01 o 
   4   6  19        0.36       11.67      8.18 o 
   5   6  19       54.99       59.18     10.60 o 
   6   6  19        7.17       19.84      8.92 o 
   7   6  19       18.10       26.12     12.94 o 
   0   0  20      893.48      954.39     80.17 o 
   1   0  20      640.41      672.76     34.94 o 
   2   0  20      181.61      169.02     12.89 o 
   3   0  20       11.93       -0.13      5.94 o 
   4   0  20       46.84       56.25      9.16 o 
   5   0  20        9.25       16.88      8.57 o 
   6   0  20      684.24      629.76     35.65 o 
   7   0  20        5.71       -3.73      7.05 o 
   8   0  20      400.21      396.91     25.25 o 
   9   0  20       10.27       26.62     10.19 o 
  10   0  20        6.38        6.74      8.54 o 
  11   0  20       71.46       84.81     14.22 o 
  12   0  20        0.00       -8.99      8.99 o 
  13   0  20        1.79       14.32     10.56 o 
  14   0  20        9.09       19.01     13.97 o 
  15   0  20        6.39       -2.04     15.64 o 
  16   0  20        0.24       -1.34      9.76 o 
   1   1  20       35.97       35.34      5.70 o 
   2   1  20      185.30      211.53     10.90 o 
   3   1  20        2.07        0.44      4.51 o 
   4   1  20      597.14      598.69     21.83 o 
   5   1  20       11.51       17.08      4.94 o 
   6   1  20      118.47      110.98      8.04 o 
   7   1  20       63.85       67.55      7.32 o 
   8   1  20       16.70       24.72      5.55 o 
   9   1  20        9.25        9.86      6.59 o 
  10   1  20        9.72        3.02      6.11 o 
  11   1  20        0.10        6.88      6.45 o 
  12   1  20       28.64       44.09     10.65 o 
  13   1  20       67.64       72.82     10.27 o 
  14   1  20       15.42       17.31      7.90 o 
  15   1  20        0.55        4.72      7.13 o 
  16   1  20        6.17       23.83     11.36 o 
   0   2  20       19.69       22.84      9.97 o 
   1   2  20      310.46      286.97     14.46 o 
   2   2  20        1.39        2.04      4.60 o 
   3   2  20       83.23       93.62      8.10 o 
   4   2  20      187.90      179.87     10.83 o 
   5   2  20        1.64       -2.04      4.36 o 
   6   2  20        1.84        8.21      4.40 o 
   7   2  20       86.73       76.70      7.21 o 
   8   2  20       18.21       29.07      5.60 o 
   9   2  20       12.99       20.51      6.92 o 
  10   2  20       13.13       13.12      6.92 o 
  11   2  20       36.94       47.87      9.27 o 
  12   2  20       29.75       55.19     10.13 o 
  13   2  20       70.00       79.43     11.69 o 
  14   2  20        0.12       -0.73      7.12 o 
  15   2  20       22.77       32.20      9.92 o 
  16   2  20       22.25       15.06     11.11 o 
   1   3  20        0.01        8.90      4.85 o 
   2   3  20        8.97       12.42      6.22 o 
   3   3  20      122.57      127.05     10.43 o 
   4   3  20        8.13        9.78      6.15 o 
   5   3  20        1.04        1.68      5.16 o 
   6   3  20       34.77       33.19      7.63 o 
   7   3  20        0.19        3.38      5.27 o 
   8   3  20       47.11       43.34      7.92 o 
   9   3  20        5.81        8.88      6.76 o 
  10   3  20        2.95       11.71      6.82 o 
  11   3  20       41.19       41.25      8.81 o 
  12   3  20       25.73       21.97      8.50 o 
  13   3  20       49.56       60.35     10.60 o 
  14   3  20        0.55       19.41     10.55 o 
   0   4  20      551.56      538.12     39.12 o 
   1   4  20      312.36      253.97     16.65 o 
   2   4  20      110.18      114.44     11.02 o 
   3   4  20      109.36       83.38      9.73 o 
   4   4  20        5.08       12.01      7.30 o 
   5   4  20       26.96       12.99      6.76 o 
   6   4  20        1.14        8.24      6.72 o 
   7   4  20       95.55       93.63     10.84 o 
   8   4  20        1.80       10.50      8.66 o 
   9   4  20        1.97       20.91     15.32 o 
  10   4  20        8.47       28.92     10.33 o 
  11   4  20       15.19       11.65      8.77 o 
  12   4  20        0.77       18.21     10.39 o 
   1   5  20       24.38       14.58      7.49 o 
   2   5  20      409.17      434.98     25.57 o 
   3   5  20       74.22       78.59     10.30 o 
   4   5  20        5.47        2.24      6.52 o 
   5   5  20       23.35       31.51      8.60 o 
   6   5  20       23.49       29.57      8.43 o 
   7   5  20        8.92        4.81      8.29 o 
   8   5  20        3.87       -0.60      7.76 o 
   9   5  20        0.00        0.99      7.43 o 
   0   6  20      197.48      193.56     25.03 o 
   1   6  20       25.98       -0.46      6.98 o 
   2   6  20        5.20        1.56      7.63 o 
   3   6  20       25.54       25.90      9.21 o 
   4   6  20      103.04       99.30     12.71 o 
   1   1  21      225.73      224.86     13.23 o 
   2   1  21       15.80       29.44      6.62 o 
   3   1  21      259.60      262.50     14.56 o 
   4   1  21        1.67        0.03      4.46 o 
   5   1  21      103.55      134.57     16.27 o 
   6   1  21       51.99       60.47      7.28 o 
   7   1  21      203.39      171.38     11.18 o 
   8   1  21      107.69      110.31     11.00 o 
   9   1  21      303.26      261.45     17.10 o 
  10   1  21        0.82        0.04      6.72 o 
  11   1  21      141.09       83.87     10.46 o 
  12   1  21        8.51       24.36      7.91 o 
  13   1  21       38.51       44.76      9.95 o 
  14   1  21        4.86        8.17      7.49 o 
  15   1  21       60.57      106.16     14.45 o 
   0   2  21        7.63       30.17     11.06 o 
   1   2  21       12.68       14.00      5.73 o 
   2   2  21        7.95       11.34      6.59 o 
   3   2  21       25.59       22.30      6.00 o 
   4   2  21        0.71        0.53      5.91 o 
   5   2  21       14.51       22.31      8.09 o 
   6   2  21       32.96       29.88      6.05 o 
   7   2  21        0.07        5.50      4.59 o 
   8   2  21        6.33       11.06      6.66 o 
   9   2  21       26.44       18.92      7.25 o 
  10   2  21        2.50       -4.37      6.27 o 
  11   2  21        3.98        3.77      8.14 o 
  12   2  21       15.80       45.57      9.81 o 
  13   2  21        0.18        7.05      7.91 o 
  14   2  21        1.24       -6.83      8.31 o 
   1   3  21       87.94       78.57     10.14 o 
   2   3  21        0.07       -6.34      6.34 o 
   3   3  21       29.65       32.85      6.69 o 
   4   3  21       19.11       12.47      6.06 o 
   5   3  21       28.22       35.05      6.94 o 
   6   3  21        2.22       16.68      6.11 o 
   7   3  21       35.70       51.38      8.18 o 
   8   3  21       48.40       35.31      8.73 o 
   9   3  21       32.38       40.05      9.85 o 
  10   3  21       30.88       34.48     10.52 o 
  11   3  21       33.16       29.98     10.14 o 
  12   3  21      165.84      169.26     17.93 o 
  13   3  21       15.73       28.17     12.00 o 
   0   4  21        4.77        6.16      9.43 o 
   1   4  21       89.69       79.48     10.36 o 
   2   4  21       15.84       20.36      7.59 o 
   3   4  21        0.06       -1.07      5.90 o 
   4   4  21        1.31        3.61      6.44 o 
   5   4  21        0.39        3.02      6.92 o 
   6   4  21       16.55       31.54      8.21 o 
   7   4  21        0.10       -1.32      7.64 o 
   8   4  21       32.19       27.56     10.67 o 
   9   4  21       10.87       21.57      9.24 o 
  10   4  21       54.32       37.01     10.70 o 
  11   4  21        9.26       13.30     10.30 o 
   1   5  21        0.33       -2.41      7.47 o 
   2   5  21        2.87       10.94      9.12 o 
   3   5  21       16.38       31.14      8.74 o 
   4   5  21       54.87       45.69      9.77 o 
   5   5  21       83.69       66.29     10.63 o 
   6   5  21       17.03       16.08      9.55 o 
   7   5  21       45.19       38.51     10.83 o 
   0   0  22      269.51      288.58     35.54 o 
   1   0  22        0.02        4.99      6.70 o 
   2   0  22      347.07      392.12     26.27 o 
   3   0  22       83.95       92.69     12.31 o 
   4   0  22      113.37      128.17     14.01 o 
   5   0  22      145.21      157.18     15.93 o 
   6   0  22       81.18       90.75     12.39 o 
   7   0  22       34.45       57.69     11.64 o 
   8   0  22       73.76       95.48     14.93 o 
   9   0  22      452.07      489.11     38.22 o 
  10   0  22       82.24       60.71     13.83 o 
  11   0  22       25.85       23.82     11.80 o 
  12   0  22       32.01       23.92     11.60 o 
  13   0  22        0.79        2.37     10.84 o 
  14   0  22       10.34       12.67     11.94 o 
   1   1  22        2.78        9.39      5.90 o 
   2   1  22      200.65      195.48     12.56 o 
   3   1  22        3.66       11.64      6.07 o 
   4   1  22       74.55       99.96      9.73 o 
   5   1  22       91.79      100.26      9.10 o 
   6   1  22       59.64       59.70      7.73 o 
   7   1  22       80.32      103.23     12.57 o 
   8   1  22       29.31       32.93      8.49 o 
   9   1  22        6.18       21.21      7.41 o 
  10   1  22        3.88        1.41      6.33 o 
  11   1  22        5.78       17.53      7.59 o 
  12   1  22        0.38       -2.66      6.98 o 
  13   1  22        4.66       14.96      8.47 o 
  14   1  22        0.00       -3.28      8.60 o 
   0   2  22      285.22      287.27     22.85 o 
   1   2  22      240.88      220.94     14.09 o 
   2   2  22       46.86       50.20      8.12 o 
   3   2  22       21.46       23.36      7.71 o 
   4   2  22        1.25        7.75      5.43 o 
   5   2  22       35.78       35.90      7.38 o 
   6   2  22       40.41       51.04      7.83 o 
   7   2  22       13.40       16.65      8.66 o 
   8   2  22       68.77       69.04     11.93 o 
   9   2  22       28.95        9.61      7.37 o 
  10   2  22        3.81       10.65      8.68 o 
  11   2  22       48.55       69.97     12.71 o 
  12   2  22        4.19       -2.28      8.72 o 
  13   2  22       37.85       68.53     13.24 o 
   1   3  22        1.48        2.09      6.12 o 
   2   3  22      158.68      136.26     13.32 o 
   3   3  22        5.16        9.00      6.62 o 
   4   3  22       33.90       34.81      8.54 o 
   5   3  22       14.27       15.11      7.13 o 
   6   3  22        0.72       -3.94      6.38 o 
   7   3  22        3.18       15.47      8.38 o 
   8   3  22        9.30       19.17     10.15 o 
   9   3  22       13.58       13.92      9.91 o 
  10   3  22        0.91       -3.05      8.92 o 
  11   3  22        6.92       24.11     10.31 o 
   0   4  22       22.05       39.62     12.66 o 
   1   4  22       22.45       15.17      7.60 o 
   2   4  22        4.11       15.07      7.45 o 
   3   4  22       54.46       62.51     10.71 o 
   4   4  22       35.01       56.18      9.66 o 
   5   4  22       37.87       36.91      8.71 o 
   6   4  22       45.86       47.13     11.23 o 
   7   4  22       51.84       85.83     15.69 o 
   8   4  22       75.36       69.23     12.25 o 
   9   4  22        0.51        4.94      9.07 o 
   1   5  22       10.46       19.10      8.78 o 
   2   5  22        3.52        0.56      7.13 o 
   3   5  22        9.68       17.34     10.01 o 
   4   5  22       11.06       10.77      8.23 o 
   1   1  23        9.06       15.97      7.45 o 
   2   1  23       35.85       36.75      8.26 o 
   3   1  23      171.48      179.82     13.56 o 
   4   1  23       12.86       16.34      6.48 o 
   5   1  23       37.58       65.76      8.99 o 
   6   1  23       15.93       15.51      6.88 o 
   7   1  23      126.50      140.19     14.03 o 
   8   1  23        5.17        6.09      7.39 o 
   9   1  23        0.03       11.21      7.24 o 
  10   1  23        8.22       20.09      8.16 o 
  11   1  23       59.91       54.50     11.51 o 
  12   1  23      121.65      128.17     15.44 o 
   0   2  23        0.01        8.78      9.93 o 
   1   2  23        1.05        1.34      5.12 o 
   2   2  23       70.46       75.58      8.96 o 
   3   2  23        0.99       -2.24      5.46 o 
   4   2  23        7.59       19.53      7.62 o 
   5   2  23        9.53        4.59      6.05 o 
   6   2  23       66.86       85.39     13.31 o 
   7   2  23       24.79       18.35      9.01 o 
   8   2  23        0.35        3.81      7.99 o 
   9   2  23       21.01       11.95      8.95 o 
  10   2  23        2.51        3.78      8.42 o 
  11   2  23        3.94       -2.69      9.68 o 
   1   3  23       18.29       28.59      8.34 o 
   2   3  23       32.47       53.88     10.02 o 
   3   3  23        0.92        2.25      6.44 o 
   4   3  23       30.39       39.49      9.21 o 
   5   3  23      138.84      143.50     14.47 o 
   6   3  23      102.85      147.38     24.21 o 
   7   3  23       72.28      104.59     17.83 o 
   8   3  23       99.62       91.72     15.32 o 
   9   3  23        2.85       18.68     11.80 o 
   0   4  23      132.63      156.21     20.52 o 
   1   4  23       18.23       24.53      8.47 o 
   2   4  23        0.48       -0.36      7.07 o 
   3   4  23       28.31       24.60      9.41 o 
   4   4  23        2.97       11.90      7.55 o 
   5   4  23       20.93       16.53      9.14 o 
   6   4  23        8.34       -2.34      9.64 o 
   0   0  24       32.13       67.57     20.63 o 
   1   0  24        3.27        6.63      9.59 o 
   2   0  24       25.59        4.84      9.34 o 
   3   0  24        0.11       -2.64      9.40 o 
   4   0  24        0.01       -4.33      9.39 o 
   5   0  24       25.48       35.11     12.75 o 
   6   0  24       16.32        1.43     11.42 o 
   7   0  24      154.25      167.93     24.46 o 
   8   0  24       60.46       55.05     14.55 o 
   9   0  24       47.11       96.89     17.99 o 
  10   0  24        2.34       12.35     13.88 o 
  11   0  24      146.40      141.94     25.63 o 
   1   1  24        6.97       13.31      7.39 o 
   2   1  24        1.48       -2.29      6.46 o 
   3   1  24        0.11       -1.19      7.25 o 
   4   1  24       15.39       18.58      7.29 o 
   5   1  24       52.45       61.94      9.39 o 
   6   1  24        0.02       -3.76      7.33 o 
   7   1  24       17.52        7.63      8.79 o 
   8   1  24        2.98        4.93      7.69 o 
   9   1  24        4.43       11.02     11.36 o 
  10   1  24        3.99       -7.62     10.14 o 
   0   2  24       27.39       11.29      9.68 o 
   1   2  24       92.54      118.73     12.88 o 
   2   2  24       31.12       42.55      9.33 o 
   3   2  24        0.02        1.07      6.70 o 
   4   2  24        0.67        1.80      6.42 o 
   5   2  24       90.15       89.61     13.48 o 
   6   2  24        0.11       -5.67      8.33 o 
   7   2  24        0.27        4.69      8.56 o 
   8   2  24        6.20       -4.10      9.71 o 
   9   2  24       34.04       47.05     12.22 o 
   1   3  24        5.88        0.59      7.09 o 
   2   3  24        3.93        6.72      7.52 o 
   3   3  24        4.74        9.56      8.22 o 
   4   3  24       10.57       20.76      8.84 o 
   5   3  24       14.52       20.67     12.01 o 
   6   3  24        4.34       17.50     10.49 o 
   7   3  24        3.12       -5.78     11.34 o 
   0   4  24       11.05       -6.61     11.50 o 
   1   4  24        6.16       16.24      9.68 o 
   1   1  25        1.49       -1.94      6.58 o 
   2   1  25       56.67       57.67     10.32 o 
   3   1  25       79.82       83.86     11.56 o 
   4   1  25       34.55       51.54      9.75 o 
   5   1  25       22.36       26.75     10.90 o 
   6   1  25        5.88      -10.36     10.36 o 
   7   1  25       18.86       27.32     11.72 o 
   8   1  25        5.56        5.94     11.45 o 
   0   2  25       56.14       39.73     16.29 o 
   1   2  25       14.75       27.28     10.73 o 
   2   2  25       21.35       30.61     10.89 o 
   3   2  25        6.64        6.70      8.56 o 
   4   2  25        2.05       -6.07     10.82 o 
   5   2  25        1.51        0.05      9.13 o 
   6   2  25       34.03       25.09     10.96 o 
   1   3  25       22.64       33.00     11.09 o 
   2   3  25        8.99       14.43      9.20 o 
   3   3  25        0.27       24.77     15.26 o 
   0   0  26       53.57       43.17     19.88 o 
   1   0  26       18.34        5.39     10.72 o 
   2   0  26       58.88       41.27     13.98 o 
   3   0  26       15.43       13.69     13.69 o 
   4   0  26       46.71       60.35     26.32 o 
   5   0  26        0.00       11.11     13.70 o 
   1   1  26        3.41       11.41      8.20 o 
   2   1  26        3.06        7.19      8.59 o 
   3   1  26        0.15       -1.10     10.65 o 
   4   1  26        0.27       -4.45      9.99 o 
                                                 
